# Supplementary material for: Coronal alignment does not enable to predict the degree of femoral and tibial torsion
Source: J Exp Orthop. 2025 Jan 20;12(1):e70073. doi: 10.1002/jeo2.70073 (PMC11747137; doi:10.1002/jeo2.70073)
Supplement: Supplementary file 1 — Supplementary Information [file JEO2-12-e70073-s001.xlsx]

## Sheet: CPAK_Matrix
id	record_id	internal_id	study_initial	multiple_torsion_ct	datum_torsions_ct	birth	Alter	sex	side	etiology	femorale_Torsion	supratrochantäre_Torsion	infratrochantäre_Torsion	intraartikuläre_Torsion	Ganzbeintorsion	tibiale_torsion	Beinachse	Dummy_Valgus	Dummy_neutral	Dummy_Varus	mFA_mTA	FSA_mTA	AMA	Beinlänge	mLPFA	JLCA	mLDFA	mMPTA	mLDTA	aMPFA	aLDFA	MAD	JLO	JLO_GROUP	aHKA	aHKA_GROUP	CPAK	Slope_Amendola	Slope_MooreHarvey	Slope_Brazier	Slope_Dejour
33	32	1azifat1999	1	-777	2019-07-15	1999-01-01	20	2	3	1	-58.97	-59.19	0.22	-6.98	-7.18	58.77	2	0	0	1	3.58	-2.98	6.56	750.08	92.46	3.53	87.26	87.21	89.4	80.98	80.7	13.48	174.47	1	-0.05	2	2	#NULL!	#NULL!	#NULL!	#NULL!
171	246	11gencor1967	1	1	2015-07-07	1967-11-16	47	2	1	1	-52.77	-52.09	-0.68	-1.93	-2.8	51.9	2	0	0	1	2.9	3.12	6.02	800.58	84	2.92	88.9	88.92	87.26	89.98	82.88	12.09	177.82	2	0.02	2	5	#NULL!	#NULL!	#NULL!	#NULL!
113	493	7lazmon1988	1	-777	2019-09-03	1988-07-06	31	2	1	2	-51.97	-50.54	-1.44	-3.01	-8.93	46.05	1	0	1	0	0.12	7.11	7.23	777.17	85.25	-3.01	93.28	90.15	89.32	87.52	86.05	3.34	183.43	3	-3.13	1	7	#NULL!	#NULL!	#NULL!	#NULL!
130	219	11flokri1978	1	-777	2015-08-17	1978-11-23	36	2	3	1	-51.72	-54	2.28	-0.31	-14.22	37.81	0	1	0	0	-4.11	8.97	4.86	832.03	83.55	-0.6	87.7	91.21	84.17	91.59	82.84	-14.04	178.91	2	3.51	3	6	#NULL!	#NULL!	#NULL!	#NULL!
43	463	12kübchr1998	1	-777	2020-01-17	1998-12-26	21	1	2	1	-51.48	-38.91	-12.57	-8.38	-30.12	29.74	2	0	0	1	1.64	4.54	6.18	868.09	84.22	-3.26	87.24	82.33	81.91	89.6	81.06	9.68	169.57	1	-4.91	1	1	#NULL!	#NULL!	#NULL!	#NULL!
113	493	7lazmon1988	1	-777	2019-09-03	1988-07-06	31	2	1	2	-51.3	-54.05	2.75	-6.95	-20.81	37.42	0	1	0	0	-2.3	9.28	6.98	775.39	89.92	-1.62	89.12	89.8	88.13	83.11	82.15	-5.34	178.92	2	0.68	2	5	#NULL!	#NULL!	#NULL!	#NULL!
118	199	12fermar1981	1	1	2015-11-15	1981-12-01	33	2	1	1	-49.95	-54.2	4.26	11.47	-14.41	24.07	2	0	0	1	1.94	1.99	3.93	829.62	87.48	3.3	86.51	87.87	90.61	88.59	82.58	8.48	174.38	1	1.36	2	2	#NULL!	#NULL!	#NULL!	#NULL!
116	396	12kelnik1985	1	-777	2018-11-21	1985-12-06	32	2	1	1	-48.32	-58.65	10.33	-7.31	-12.5	43.13	2	0	0	1	4.46	-0.53	4.99	827.42	77.68	3.21	90.52	89.27	89.4	97.33	85.53	17.27	179.79	2	-1.25	2	5	#NULL!	#NULL!	#NULL!	#NULL!
112	457	4krijul1984	1	1	2015-09-15	1984-04-18	31	2	2	1	-48	-48.32	0.31	-16.5	-33.77	30.73	2	0	0	1	3.21	3.88	7.09	858.65	93.21	-2.16	93.6	88.23	92.43	79.7	86.51	14.76	181.83	2	-5.37	1	4	#NULL!	#NULL!	#NULL!	#NULL!
76	277	1grasab1988	1	-777	2014-09-22	1988-01-31	26	2	1	1	-47.91	-47.79	-0.12	-9.18	-24.08	33.01	1	0	1	0	1.02	3.97	4.99	792.92	92.72	0	87.21	86.19	89.62	82.28	82.22	5.26	173.4	1	-1.02	2	2	#NULL!	#NULL!	#NULL!	#NULL!
38	460	5krükat1997	1	1	2017-08-29	1997-05-10	20	2	3	1	-47.8	-39.54	-8.27	-6.32	-15.54	38.58	2	0	0	1	1.85	2.17	4.02	822.78	85.97	2.15	88.47	88.77	87.12	90.01	84.45	8.7	177.24	2	0.3	2	5	#NULL!	#NULL!	#NULL!	#NULL!
61	50	10baukai1991	1	-777	2017-09-25	1991-10-16	25	1	1	1	-47.31	-31.7	-15.62	-1.42	0.33	49.06	2	0	0	1	4.37	2.24	6.61	848.96	88.96	1.37	89.33	86.32	88.3	84.43	82.72	17.48	175.65	1	-3.01	1	1	#NULL!	#NULL!	#NULL!	#NULL!
116	396	12kelnik1985	1	-777	2018-11-21	1985-12-06	32	2	1	1	-47.25	-56.89	9.64	-3.23	-1.59	48.89	2	0	0	1	6.29	-0.97	5.33	821.28	77.89	3.03	92.29	89.03	89.76	96.78	86.97	23.88	181.32	2	-3.26	1	4	#NULL!	#NULL!	#NULL!	#NULL!
61	50	10baukai1991	1	-777	2017-09-25	1991-10-16	25	1	1	1	-47.08	-34.99	-12.09	-3.09	-10.82	39.36	2	0	0	1	3.81	2.18	5.99	851.34	84.39	2.38	88.23	86.8	88.86	89.62	82.24	15.08	175.03	1	-1.43	2	2	#NULL!	#NULL!	#NULL!	#NULL!
33	32	1azifat1999	1	-777	2019-07-15	1999-01-01	20	2	3	1	-46.89	-59.63	12.75	-5.14	7.11	59.13	1	0	1	0	1.44	3.81	5.24	740.86	96.04	-1.77	90.18	86.97	85.7	78.71	84.94	7.25	177.15	2	-3.21	1	4	#NULL!	#NULL!	#NULL!	#NULL!
219	195	1feimar1956	1	-777	2019-04-16	1956-01-22	63	2	1	2	-46.74	-51.02	4.28	-5.3	-16.38	35.66	0	1	0	0	-1.05	8.06	7.02	752.56	90.6	-0.03	86.36	87.38	88.8	82.83	79.35	-1.88	173.74	1	1.02	2	2	#NULL!	#NULL!	#NULL!	#NULL!
118	199	12fermar1981	1	1	2015-11-15	1981-12-01	33	2	1	1	-46.33	-51.74	5.41	-10.62	-26.18	30.76	1	0	1	0	0.28	5.02	5.3	825.05	89.48	1.77	86.18	87.67	87.64	85.22	80.88	2.1	173.85	1	1.49	2	2	#NULL!	#NULL!	#NULL!	#NULL!
40	194	7fedlyd1995	1	-777	2016-04-03	1995-07-27	20	2	3	1	-45.58	-45.41	-1.16	-4.92	-18.91	32.58	1	0	1	0	-0.03	5.39	5.37	788.71	87.84	3.02	86.51	89.56	91.37	86.8	81.15	1.05	176.07	1	3.05	3	3	#NULL!	#NULL!	#NULL!	#NULL!
16	307	5halmar1998	1	-777	2015-05-05	1998-05-28	16	1	2	1	-45.5	-52.96	7.46	-6.02	-11.91	39.61	2	0	0	1	4.21	-0.85	5.06	919.14	81.92	3.12	88.56	87.46	86.93	93.02	83.5	18.8	176.02	1	-1.1	2	2	#NULL!	#NULL!	#NULL!	#NULL!
130	219	11flokri1978	1	-777	2015-08-17	1978-11-23	36	2	3	1	-45.34	-59.8	14.46	-6.37	-3.22	48.48	1	0	1	0	-0.18	5.43	5.25	838.15	82.92	-0.52	89.6	89.26	82.38	91.83	84.35	0.85	178.86	2	-0.34	2	5	#NULL!	#NULL!	#NULL!	#NULL!
178	79	1böfsim1968	1	-777	2019-07-26	1968-11-02	50	2	3	1	-45.33	-53.6	8.27	-6.38	-28.74	22.96	1	0	1	0	-0.73	6.17	5.44	765.68	81.33	-1.59	85.97	85.12	83.41	93.22	80.53	-0.9	171.09	1	-0.85	2	2	#NULL!	#NULL!	#NULL!	#NULL!
12	433	2kocsem2002	1	-777	2017-09-12	2002-02-16	15	1	1	2	-45.28	-45.89	0.61	-9.52	-16.56	38.24	2	0	0	1	4.53	-1.09	5.63	907.23	81.34	1.46	88.2	85.12	84.81	93.03	82.57	20.11	173.32	1	-3.08	1	1	#NULL!	#NULL!	#NULL!	#NULL!
16	307	5halmar1998	1	-777	2015-05-05	1998-05-28	16	1	2	1	-45.06	-52.23	7.17	-4.55	-9.51	40.1	1	0	1	0	0.69	3.53	4.22	911.49	77.66	0.89	87.34	87.54	85.28	98.12	83.11	4.76	174.88	1	0.2	2	2	#NULL!	#NULL!	#NULL!	#NULL!
6	158	1dohsin1998	1	-777	2012-10-23	1998-01-30	14	1	3	1	-44.99	-44.89	-0.09	-11.72	-26.56	30.14	1	0	1	0	1.37	5.39	6.76	898.62	85.94	-1.3	89.95	87.28	89.76	87.3	83.19	8.35	177.23	2	-2.67	1	4	#NULL!	#NULL!	#NULL!	#NULL!
51	222	8flüjud1992	1	-777	2015-07-21	1992-08-21	22	2	3	1	-44.85	-45.13	0.28	-7.47	-6.87	45.45	2	0	0	1	1.96	4.6	6.56	846.68	86.21	-1.79	94.42	90.67	82.91	87.24	87.86	10.48	185.09	3	-3.75	1	7	#NULL!	#NULL!	#NULL!	#NULL!
71	348	8hetcor1990	1	1	2016-06-07	1990-08-02	25	2	3	1	-44.71	-49.61	4.91	-10.47	-22.41	32.76	0	1	0	0	-1.26	6.7	5.44	761.14	72.37	-1.41	86.43	86.28	88.49	102.19	80.99	-0.99	172.71	1	-0.15	2	2	#NULL!	#NULL!	#NULL!	#NULL!
67	3	3abejas1994	1	1	2019-06-30	1994-03-13	25	2	1	1	-44.7	-44.64	-0.05	-3.23	-0.72	47.21	1	0	1	0	-0.09	5.77	5.68	771.1	78.94	0.36	89.34	89.78	83.43	95.38	83.66	2.33	179.12	2	0.44	2	5	#NULL!	#NULL!	#NULL!	#NULL!
90	497	7lisbet1988	1	1	2015-08-04	1988-07-18	27	2	3	1	-43.16	-61.92	18.76	-11.24	-9.52	44.89	2	0	0	1	3.22	3.59	6.81	716.39	97.46	-3.3	93.39	86.87	83.67	75.73	86.58	13.38	180.26	2	-6.52	1	4	#NULL!	#NULL!	#NULL!	#NULL!
126	448	2krateu1983	1	1	2018-09-25	1983-02-14	35	2	2	1	-43.13	-57.33	14.2	-11.74	-24.06	30.81	0	1	0	0	-2.5	6.96	4.47	785.89	94	-0.23	84.46	86.73	86.13	81.53	80	-5.74	171.19	1	2.27	3	3	#NULL!	#NULL!	#NULL!	#NULL!
218	322	3harjue1956	1	-777	2018-05-09	1956-03-27	62	1	1	2	-43.12	-39.83	-3.29	-6.01	-21.66	27.47	2	0	0	1	4.32	-1.31	5.63	953.45	81.43	2.59	88.32	86.59	88.56	92.94	82.69	19.56	174.91	1	-1.73	2	2	#NULL!	#NULL!	#NULL!	#NULL!
128	106	9bucson1981	1	-777	2017-07-11	1981-09-19	35	2	1	1	-42.57	-32.6	-9.97	-13.95	-21.77	34.75	1	0	1	0	0.07	6.48	6.56	752.63	83.25	-0.63	87.64	86.94	85.41	90.19	81.08	3.4	174.58	1	-0.7	2	2	#NULL!	#NULL!	#NULL!	#NULL!
43	463	12kübchr1998	1	-777	2020-01-17	1998-12-26	21	1	2	1	-42.36	-42.58	0.22	-3.38	-7.21	38.53	2	0	0	1	2.61	4.27	6.88	868.59	87.71	-0.88	86.59	83.1	83.32	85.41	79.71	12.72	169.69	1	-3.49	1	1	#NULL!	#NULL!	#NULL!	#NULL!
124	75	11blebri1980	1	-777	2016-08-09	1980-11-21	35	2	3	1	-42.34	-47.67	5.33	-7.48	-15.68	34.14	1	0	1	0	0.43	5.39	5.82	808.67	88.3	0.12	87.5	87.19	92.71	85.88	81.68	3.07	174.69	1	-0.31	2	2	#NULL!	#NULL!	#NULL!	#NULL!
178	79	1böfsim1968	1	-777	2019-07-26	1968-11-02	50	2	3	1	-42.33	-52.22	9.88	-5.39	-20.05	27.67	1	0	1	0	0.49	4.72	5.2	767.16	84.64	-0.11	84.91	84.32	90.73	90.16	79.71	-3.1	169.23	1	-0.59	2	2	#NULL!	#NULL!	#NULL!	#NULL!
11	139	11demene2003	1	-777	2019-02-25	2003-11-14	15	1	2	2	-42.08	-53.95	11.87	-11.69	-13.79	39.97	2	0	0	1	2.22	2.72	4.94	855.73	84.87	3.75	84.91	86.44	88.95	90.19	79.97	8.05	171.35	1	1.53	2	2	#NULL!	#NULL!	#NULL!	#NULL!
38	460	5krükat1997	1	1	2017-08-29	1997-05-10	20	2	3	1	-42.05	-43.94	1.89	-8.73	-18.45	32.33	2	0	0	1	2.16	3.06	5.22	820.19	90.2	-0.42	88.25	85.66	86.54	84.58	83.03	9.58	173.91	1	-2.59	1	1	#NULL!	#NULL!	#NULL!	#NULL!
210	404	4kiebet1960	1	-777	2019-03-12	1960-04-25	58	2	1	1	-41.93	-45.12	3.19	-12.27	-13.97	40.23	2	0	0	1	6.01	-0.85	6.86	701.18	81.49	3.34	90.32	87.65	84.62	91.65	83.46	18.9	177.97	2	-2.67	1	4	#NULL!	#NULL!	#NULL!	#NULL!
42	172	12egiemr1994	1	-777	2016-02-18	1994-12-12	21	1	3	1	-41.78	-47.49	5.72	-8.77	6.7	57.25	2	0	0	1	9.74	-5	4.74	821.19	88.35	3.45	89.05	82.76	86.4	86.91	84.31	36.22	171.81	1	-6.29	1	1	#NULL!	#NULL!	#NULL!	#NULL!
102	160	3dolkla1982	1	-777	2012-03-01	1982-03-03	29	2	2	2	-41.31	-48.92	7.62	-7.32	7.19	55.82	0	1	0	0	-1.09	8.68	7.59	801.49	91.86	-2.87	95.7	93.93	84.89	80.55	88.11	-0.68	189.63	3	-1.77	2	8	#NULL!	#NULL!	#NULL!	#NULL!
215	339	12helgab1951	1	-777	2012-04-01	1951-12-08	60	2	2	1	-41.28	-49.05	7.77	-1.73	-10.96	32.06	1	0	1	0	0.33	3.86	4.19	799.33	73.68	0.82	88.55	89.04	86.34	102.13	84.36	3.18	177.59	2	0.49	2	5	#NULL!	#NULL!	#NULL!	#NULL!
37	284	4grehan1995	1	-777	2015-09-09	1995-04-16	20	2	2	1	-41.25	-37.6	-3.65	-6.88	-17.87	30.26	0	1	0	0	-2.25	7.8	5.55	823.6	78.29	-0.46	87.59	89.38	85.92	96.16	82.04	-6.16	176.97	1	1.79	2	2	#NULL!	#NULL!	#NULL!	#NULL!
187	211	2fisand1960	1	-777	2012-07-15	1960-02-27	52	2	2	1	-41.24	-44.55	3.31	-3.9	-12.38	32.76	1	0	1	0	-0.62	5.09	4.47	829.84	88.48	1.62	88.1	90.34	84.13	87.05	83.63	-0.43	178.44	2	2.24	3	6	#NULL!	#NULL!	#NULL!	#NULL!
142	389	2kehand1978	1	1	2017-03-28	1978-02-03	39	2	3	1	-41.16	-39.14	-2.03	-10.66	-39.04	12.78	1	0	1	0	-0.79	6.39	5.6	841.77	86.35	-0.85	90.25	90.19	96.79	88.05	84.65	-0.95	180.44	2	-0.06	2	5	#NULL!	#NULL!	#NULL!	#NULL!
34	36	2bädleo2000	1	-777	2020-09-23	2000-02-24	20	2	1	2	-41.08	-37.39	-3.7	-2.84	-2.8	41.12	2	0	0	1	3.25	3.91	7.16	835.92	97.14	2.1	88.37	87.22	88.29	75.7	81.21	11.75	175.59	1	-1.15	2	2	#NULL!	#NULL!	#NULL!	#NULL!
102	160	3dolkla1982	1	-777	2012-03-01	1982-03-03	29	2	2	2	-41.01	-52.81	11.8	-4.76	5.59	51.36	1	0	1	0	0.07	7.24	7.32	787.45	91.39	-2.08	94.54	92.39	84.32	81.3	87.22	2.15	186.93	3	-2.15	1	7	#NULL!	#NULL!	#NULL!	#NULL!
5	93	12braluk1998	1	-777	2013-12-08	1998-12-14	14	1	2	1	-40.84	-36.01	-4.84	-9.42	-11.11	39.15	1	0	1	0	1.26	5.22	6.48	839.75	90	1.92	87.76	88.42	91.01	83.53	81.28	5.88	176.18	1	0.66	2	2	#NULL!	#NULL!	#NULL!	#NULL!
17	215	9fladan1998	1	-777	2015-04-15	1998-09-19	16	1	2	1	-40.78	-26.44	-14.35	-3.71	-1.85	42.64	1	0	1	0	0.91	3.45	4.36	849.9	85.98	0.85	89.48	89.42	85.9	89.66	85.12	5.4	178.9	2	-0.06	2	5	#NULL!	#NULL!	#NULL!	#NULL!
155	379	11kapand1973	1	-777	2018-08-13	1973-11-05	44	1	1	2	-40.78	-53.54	12.77	-7.37	-2.14	46.01	2	0	0	1	3.89	3.36	7.25	827.46	89.68	1.72	89.82	87.65	89.58	83.07	82.57	14.62	177.47	2	-2.17	1	4	#NULL!	#NULL!	#NULL!	#NULL!
36	334	3heisve1996	1	-777	2017-01-25	1996-03-08	20	2	2	3	-40.73	-55.96	15.23	-3	-18.84	24.9	0	1	0	0	-1.47	7.06	5.59	699.26	101.64	-2.15	88.67	87.99	91.31	72.77	83.08	-2.97	176.66	1	-0.68	2	2	#NULL!	#NULL!	#NULL!	#NULL!
39	112	7burdav1995	1	-777	2016-01-25	1995-07-12	20	1	1	2	-40.68	-40.24	-0.45	2.08	-11.22	27.38	2	0	0	1	1.78	2.47	4.25	878.37	73.58	0.83	84.67	83.73	90.69	102.17	80.42	6.89	168.4	1	-0.94	2	2	#NULL!	#NULL!	#NULL!	#NULL!
5	93	12braluk1998	1	-777	2013-12-08	1998-12-14	14	1	2	1	-40.56	-35.44	-5.13	-5.87	-11.79	34.64	0	1	0	0	-1.32	8.15	6.83	839.22	88.37	1.51	85.44	88.27	91.4	84.8	78.61	-2.84	173.71	1	2.83	3	3	#NULL!	#NULL!	#NULL!	#NULL!
126	448	2krateu1983	1	1	2018-09-25	1983-02-14	35	2	2	1	-40.48	-49.45	8.96	-16.14	-22.55	34.08	0	1	0	0	-1.14	5.51	4.36	784.37	100.13	-1.9	87.31	86.56	85.52	75.5	82.95	-0.37	173.87	1	-0.75	2	2	#NULL!	#NULL!	#NULL!	#NULL!
128	106	9bucson1981	1	-777	2017-07-11	1981-09-19	35	2	1	1	-40.46	-43.14	2.67	-9.8	-14.81	35.45	1	0	1	0	0.66	5.01	5.66	744.56	86.38	-2.11	88.57	85.81	86.74	87.96	82.91	4.94	174.38	1	-2.76	1	1	#NULL!	#NULL!	#NULL!	#NULL!
42	172	12egiemr1994	1	-777	2016-02-18	1994-12-12	21	1	3	1	-40.45	-45.1	4.65	-9.86	8.14	58.45	2	0	0	1	9.93	-5.33	4.6	822.31	86.17	2.51	89.61	82.19	84.59	89.23	85.01	36.66	171.8	1	-7.42	1	1	#NULL!	#NULL!	#NULL!	#NULL!
28	422	3klumar1997	1	-777	2016-04-04	1997-03-18	19	1	2	2	-40.28	-45.24	4.96	2.32	6.62	44.58	2	0	0	1	1.62	3.35	4.96	923	87.11	2.12	86.66	87.17	82.82	87.93	81.7	8.29	173.83	1	0.51	2	2	#NULL!	#NULL!	#NULL!	#NULL!
163	361	12jercla1973	1	-777	2019-06-26	1973-12-10	45	2	2	1	-40.24	-51.17	10.93	-16.56	-21.03	35.77	2	0	0	1	1.67	2.83	4.5	796.47	82.25	-3.84	92.44	86.94	87.37	93.26	87.94	8.84	179.38	2	-5.5	1	4	#NULL!	#NULL!	#NULL!	#NULL!
187	211	2fisand1960	1	-777	2012-07-15	1960-02-27	52	2	2	1	-40.09	-44.66	4.57	2.46	10.99	48.62	1	0	1	0	1.32	3.87	5.19	823.89	87.36	2.08	90.72	91.47	87.29	87.45	85.53	5.67	182.19	2	0.75	2	5	#NULL!	#NULL!	#NULL!	#NULL!
35	476	2kunlis1999	1	1	2019-05-13	1999-02-23	20	2	1	2	-39.96	-38.74	-1.22	-5.58	-13.44	32.1	0	1	0	0	-1.6	7.97	6.37	798.62	82.64	1.02	87.79	90.41	84.42	90.99	81.42	-3.2	178.2	2	2.62	3	6	#NULL!	#NULL!	#NULL!	#NULL!
51	222	8flüjud1992	1	-777	2015-07-21	1992-08-21	22	2	3	1	-39.91	-44.44	4.53	-5.86	2.43	48.2	2	0	0	1	4.21	-1.25	5.46	855.48	86	-1.87	95.51	89.43	83.91	88.54	90.06	18.78	184.94	3	-6.08	1	7	#NULL!	#NULL!	#NULL!	#NULL!
92	415	12kirtim1988	1	-777	2017-04-20	1988-12-07	28	1	2	2	-39.67	-44.48	4.81	2.12	3.84	41.39	2	0	0	1	3.25	-1.93	5.17	895.47	83.87	2.48	86.48	85.72	87.03	90.96	81.31	15.05	172.2	1	-0.76	2	2	#NULL!	#NULL!	#NULL!	#NULL!
119	239	12gabmyr1979	1	1	2013-01-02	1979-12-10	33	2	1	1	-39.42	-51.59	12.17	-17.14	-31.14	25.42	0	1	0	0	-1.35	5.1	3.76	847.1	92.57	2.26	87.08	90.69	86.09	83.68	83.32	-777	177.77	2	3.61	3	6	#NULL!	#NULL!	#NULL!	#NULL!
104	116	7cetste1988	1	1	2017-10-05	1988-07-30	29	2	1	1	-39.23	-46.71	7.47	1.57	4.95	42.61	2	0	0	1	2.43	4.4	6.83	759.04	87.33	1.49	88.81	87.88	91.43	85.84	81.98	8.72	176.69	1	-0.93	2	2	#NULL!	#NULL!	#NULL!	#NULL!
103	88	4botsar1987	1	-777	2016-09-14	1987-04-14	29	2	1	1	-39.17	-42.4	3.22	-1.61	-13.58	27.2	0	1	0	0	-4.59	8.79	4.2	764.3	86.99	2.03	83.74	90.36	87.2	88.82	79.54	-12.5	174.1	1	6.62	3	3	#NULL!	#NULL!	#NULL!	#NULL!
76	277	1grasab1988	1	-777	2014-09-22	1988-01-31	26	2	1	1	-39.15	-40.94	1.79	-9.86	-18.01	31	1	0	1	0	1.02	3.86	4.88	794.32	89.24	1.15	87.64	87.77	86.22	85.88	82.76	5.25	175.41	1	0.13	2	2	#NULL!	#NULL!	#NULL!	#NULL!
140	388	4kebdan1980	1	-777	2018-12-18	1980-04-26	38	1	3	1	-39.06	-28.63	-10.44	0.63	10.63	49.07	2	0	0	1	4.38	3.4	7.78	916.31	75.18	0.73	86.86	83.22	78.57	97.03	79.03	18.85	170.08	1	-3.64	1	1	#NULL!	#NULL!	#NULL!	#NULL!
166	393	5keitho1972	1	-777	2018-03-21	1972-05-11	45	1	1	2	-38.96	-52.71	13.75	1.98	0.17	37.15	2	0	0	1	4.44	1.98	6.42	812.37	89.94	1.33	89.12	86.01	92.89	83.64	82.7	16.72	175.13	1	-3.11	1	1	#NULL!	#NULL!	#NULL!	#NULL!
40	194	7fedlyd1995	1	-777	2016-04-03	1995-07-27	20	2	3	1	-38.82	-44.22	5.4	2.76	6.3	42.36	1	0	1	0	1.05	3.37	4.42	789.08	86.24	1.17	88.36	88.48	90.98	89.34	83.94	4.5	176.84	1	0.12	2	2	#NULL!	#NULL!	#NULL!	#NULL!
88	164	7dromar1987	1	1	2015-06-02	1987-07-23	27	1	2	3	-38.73	-40.32	1.58	-10.33	-9.01	40.06	2	0	0	1	3.65	2.91	6.56	824.32	89.09	2.87	87.19	86.41	84.09	84.36	80.63	14.92	173.6	1	-0.78	2	2	#NULL!	#NULL!	#NULL!	#NULL!
50	368	5jütjen1996	1	1	2018-12-04	1996-05-19	22	2	1	1	-38.6	-51.19	12.59	-12.61	-21.39	29.82	0	1	0	0	-1.44	8.02	6.58	803.66	86.31	3.97	86.3	91.71	94.26	87.12	79.72	-3.59	178.01	2	5.41	3	6	#NULL!	#NULL!	#NULL!	#NULL!
217	137	1dedmuz1958	1	-777	2019-09-25	1958-01-08	61	1	1	2	-38.59	-777	-777	-6.59	-4.88	40.3	2	0	0	1	6.05	1.74	7.8	798.45	88.93	4.66	87.36	85.97	87.8	83.27	79.56	20.99	173.33	1	-1.39	2	2	#NULL!	#NULL!	#NULL!	#NULL!
8	230	7frilau1997	1	1	2012-04-25	1997-07-21	14	2	1	1	-38.58	-777	-777	-9.88	-6.16	42.3	1	0	1	0	1.5	4.65	6.15	768.5	90.99	4.27	88.86	91.63	86.89	82.86	82.72	6.03	180.49	2	2.77	3	6	#NULL!	#NULL!	#NULL!	#NULL!
10	426	9knomel2001	1	1	2016-04-25	2001-09-11	14	2	2	2	-38.5	-41.58	3.08	-12.92	-16.7	34.72	2	0	0	1	2.6	4.51	7.1	763.82	88.83	-1.86	92.68	88.22	86.88	84.06	85.58	11.4	180.9	2	-4.46	1	4	#NULL!	#NULL!	#NULL!	#NULL!
103	88	4botsar1987	1	-777	2016-09-14	1987-04-14	29	2	1	1	-38.41	-34.57	-3.84	-2.4	-6.38	34.43	0	1	0	0	-2.15	5.91	3.76	764.23	80.11	1.91	83.47	87.52	81.56	96.13	79.71	-5.82	170.99	1	4.05	3	3	#NULL!	#NULL!	#NULL!	#NULL!
79	451	1kratam1992	1	1	2018-02-06	1992-01-02	26	2	2	1	-38.36	-45.19	6.83	-1.39	3.95	43.7	0	1	0	0	-5.16	10.66	5.5	828.27	77.21	1.96	81.29	88.41	88.15	97.28	75.78	-16.02	169.7	1	7.12	3	3	#NULL!	#NULL!	#NULL!	#NULL!
89	202	7fiesab1988	1	1	2016-07-18	1988-07-21	27	2	2	1	-38.24	-50.32	12.07	-0.33	-5.43	33.14	1	0	1	0	0.86	3.18	4.04	796.39	83.39	0.1	86.98	86.02	86.08	92.56	82.93	5.32	173	1	-0.96	2	2	#NULL!	#NULL!	#NULL!	#NULL!
36	334	3heisve1996	1	-777	2017-01-25	1996-03-08	20	2	2	3	-38.11	-55.56	17.46	-5.23	-19.37	23.97	0	1	0	0	-2.44	7.48	5.04	696.51	93.21	3.26	83.68	89.38	88.99	81.75	78.64	-8.03	173.06	1	5.7	3	3	#NULL!	#NULL!	#NULL!	#NULL!
13	122	3cirmel2001	1	1	2017-01-24	2001-03-12	15	2	1	1	-37.99	-51.44	13.45	-7.84	-29.56	16.27	1	0	1	0	0.29	6.64	6.93	751.33	86.9	-0.21	89.75	89.25	92.55	86.17	82.82	4.01	179	2	-0.5	2	5	#NULL!	#NULL!	#NULL!	#NULL!
117	83	8bomkat1984	1	-777	2017-01-10	1984-08-30	32	2	1	1	-37.94	-36.17	-1.76	-12.55	-6.38	44.1	0	1	0	0	-4.34	12.54	8.2	852.55	90.95	-4.97	88.83	88.2	89.67	80.85	80.63	-12.41	177.03	2	-0.63	2	5	#NULL!	#NULL!	#NULL!	#NULL!
71	348	8hetcor1990	1	1	2016-06-07	1990-08-02	25	2	3	1	-37.89	-48.89	11	-10.13	-15.74	32.28	0	1	0	0	-2.53	7.81	5.28	756.94	77.6	-2.21	87.09	87.4	83.72	97.11	81.8	-4.49	174.49	1	0.31	2	2	#NULL!	#NULL!	#NULL!	#NULL!
6	158	1dohsin1998	1	-777	2012-10-23	1998-01-30	14	1	3	1	-37.8	-44.87	7.06	-8.41	-9.5	36.71	1	0	1	0	-0.93	7.24	6.32	894.86	87.54	-1.1	87.34	87.16	89.72	86.14	81.02	-0.92	174.5	1	-0.18	2	2	#NULL!	#NULL!	#NULL!	#NULL!
74	343	12henadr1991	1	-777	2018-02-17	1991-12-24	26	1	1	2	-37.44	-45.52	8.08	-6.72	-11.91	32.25	2	0	0	1	3.45	1.32	4.77	833.13	86.62	-1.02	89.67	85.2	78.5	88.62	84.91	14.46	174.87	1	-4.47	1	1	#NULL!	#NULL!	#NULL!	#NULL!
186	346	10heriri1965	1	1	2018-06-11	1965-10-08	52	2	1	1	-37.4	-39.81	2.41	-10.17	-7.7	39.87	0	1	0	0	-1.59	7.12	5.53	786.11	84.01	1.75	90.19	93.53	86.62	90.46	84.66	-3.44	183.72	3	3.34	3	9	#NULL!	#NULL!	#NULL!	#NULL!
152	167	7eckman1973	1	-777	2016-09-04	1973-07-14	43	1	1	2	-37.27	-777	-777	-5.9	2.11	45.28	2	0	0	1	2.47	3.63	6.1	905.83	90.37	1.3	92.36	91.18	94.27	83.53	86.26	11.39	183.54	3	-1.18	2	8	#NULL!	#NULL!	#NULL!	#NULL!
191	464	12kubzit1963	1	-777	2018-02-06	1963-12-11	54	2	2	1	-37.24	-59.04	21.8	6.25	26.94	57.94	2	0	0	1	4.87	-1	5.87	729.46	89.45	-0.76	91.12	85.48	87.64	84.67	85.25	18.04	176.6	1	-5.64	1	1	#NULL!	#NULL!	#NULL!	#NULL!
52	126	1colami1995	1	-777	2018-01-29	1995-01-01	23	1	1	2	-37.2	-46.8	9.6	-9.87	-9.73	37.34	2	0	0	1	3.1	3.08	6.18	992.43	89.69	-1.57	88.2	86.68	86.02	84.13	82.02	14.13	174.88	1	-1.52	2	2	#NULL!	#NULL!	#NULL!	#NULL!
99	314	9hanchr1988	1	1	2017-08-29	1988-09-04	28	2	2	1	-37.15	-37.85	0.69	-3.84	-6.09	34.9	0	1	0	0	-2.19	7.68	5.49	852.96	93.61	-1.01	89.25	90.43	93.82	80.9	83.76	-5.65	179.68	2	1.18	2	5	#NULL!	#NULL!	#NULL!	#NULL!
26	68	12bilnik1999	1	-777	2019-04-04	1999-12-14	19	2	3	1	-37.09	-36.97	-0.11	-6.63	-21.72	22	0	1	0	0	-4.1	11.1	7	763.16	90.67	0.64	85.33	90.06	88.03	82.33	78.33	-12.11	175.39	1	4.73	3	3	#NULL!	#NULL!	#NULL!	#NULL!
99	314	9hanchr1988	1	1	2017-08-29	1988-09-04	28	2	2	1	-36.99	-38.08	1.09	-7.81	-12.43	32.37	0	1	0	0	-3.16	9.06	5.89	849.42	93.44	-0.16	88.53	91.53	92.13	80.66	82.63	-8.92	180.06	2	3	3	6	#NULL!	#NULL!	#NULL!	#NULL!
203	472	12kümjut1960	1	-777	2018-10-02	1960-12-22	57	2	1	1	-36.9	-57.4	20.5	-0.85	-5.63	32.12	0	1	0	0	-2.53	7.92	5.4	847.86	95.65	0.09	89.44	91.89	88.26	78.96	84.05	-6.91	181.33	2	2.45	3	6	#NULL!	#NULL!	#NULL!	#NULL!
37	284	4grehan1995	1	-777	2015-09-09	1995-04-16	20	2	2	1	-36.76	-36.13	-0.63	-9.09	-8.82	37.03	0	1	0	0	-1.35	6.58	5.23	823.83	78.9	0	88.07	89.43	87.42	95.87	82.84	-3.14	177.5	2	1.36	2	5	#NULL!	#NULL!	#NULL!	#NULL!
14	204	7filluc2001	1	1	2016-10-13	2001-07-14	15	1	3	1	-36.59	-53	16.4	-6.91	-15.35	28.15	0	1	0	0	-2.36	7.55	5.19	786.67	83.2	-2.51	86.01	85.87	87.76	91.61	80.83	-6.27	171.88	1	-0.14	2	2	#NULL!	#NULL!	#NULL!	#NULL!
149	269	11golsyn1973	1	1	2017-04-01	1973-11-06	43	2	1	2	-36.59	-52.47	15.58	-7.32	-1.25	42.66	1	0	1	0	0.96	5.35	6.31	839.26	86.09	-0.3	89.02	87.75	89.14	87.59	82.7	5.57	176.77	1	-1.27	2	2	#NULL!	#NULL!	#NULL!	#NULL!
14	204	7filluc2001	1	1	2016-10-13	2001-07-14	15	1	3	1	-36.46	-53.21	16.75	-8.83	-11.38	33.91	0	1	0	0	-1.74	7.77	6.03	775.75	83.04	-0.48	86.53	87.79	85.45	90.93	80.5	-3.46	174.32	1	1.26	2	2	#NULL!	#NULL!	#NULL!	#NULL!
50	368	5jütjen1996	1	1	2018-12-04	1996-05-19	22	2	1	1	-36.19	-52.28	16.09	-13.64	-15.87	33.96	0	1	0	0	-1.25	7.55	6.3	795.51	91.01	2.59	87.54	91.38	97.95	82.69	81.25	-2.41	178.92	2	3.84	3	6	#NULL!	#NULL!	#NULL!	#NULL!
127	488	2lannad1982	1	1	2017-02-21	1982-02-17	35	2	1	2	-36.13	-46.42	10.28	-3.62	-7.07	32.68	0	1	0	0	-3.85	8.17	4.32	844.84	88.56	0.73	87.57	92.15	83.64	87.11	83.25	-12.28	179.72	2	4.58	3	6	#NULL!	#NULL!	#NULL!	#NULL!
197	410	2kimhub1963	1	1	2019-03-13	1963-02-16	56	1	2	3	-36.06	-777	-777	-0.66	5.48	42.19	2	0	0	1	3.8	-0.79	4.59	823.44	76.14	0.62	90.11	86.93	89.27	99.27	85.25	15.08	177.04	2	-3.18	1	4	#NULL!	#NULL!	#NULL!	#NULL!
67	3	3abejas1994	1	1	2019-06-30	1994-03-13	25	2	1	1	-36.04	-41.88	5.85	-4.06	5.9	46	0	1	0	0	-1.16	5.54	4.38	763.97	82.09	-0.32	88.62	89.46	79.27	93.53	84.23	-1.41	178.08	2	0.84	2	5	#NULL!	#NULL!	#NULL!	#NULL!
146	44	1balreg1978	1	-777	2020-10-06	1978-01-07	42	2	2	1	-35.96	-36.76	0.8	-6.83	-5.98	36.81	0	1	0	0	-1.34	7.24	5.9	779.18	85.98	1.12	82.76	85.22	87.71	88.11	76.86	-3.36	167.98	1	2.46	3	3	#NULL!	#NULL!	#NULL!	#NULL!
86	275	5götelk1991	1	-777	2018-07-31	1991-05-06	27	2	2	1	-35.78	-49.4	13.62	-0.76	5.84	42.38	1	0	1	0	-0.33	6.05	5.72	873.66	90.33	0.34	86.83	87.5	85.22	83.95	81.11	1.74	174.33	1	0.67	2	2	#NULL!	#NULL!	#NULL!	#NULL!
214	185	12engchr1958	1	-777	2019-02-12	1958-12-28	60	2	1	1	-35.75	-47.56	11.81	4.41	6.31	37.65	1	0	1	0	0.1	4.84	4.94	775.01	95.62	0.88	90.35	91.12	87.77	79.44	85.4	2.07	181.47	2	0.77	2	5	#NULL!	#NULL!	#NULL!	#NULL!
73	178	12elima1988	1	1	2015-03-30	1988-12-10	26	2	1	1	-35.44	-46.63	11.19	-10.34	-8.58	37.2	0	1	0	0	-5.51	12.15	6.64	887.69	93.87	-2.58	88.34	91.27	92.75	79.5	81.7	-17.41	179.61	2	2.93	3	6	#NULL!	#NULL!	#NULL!	#NULL!
170	429	10kocfat1971	1	-777	2019-10-01	1971-10-18	47	2	1	2	-35.34	-41.6	6.26	-8.01	-12.39	30.96	1	0	1	0	-0.46	4.8	4.34	800.61	88.6	2.07	86.41	88.94	90.69	87.06	82.07	0	175.35	1	2.53	3	3	#NULL!	#NULL!	#NULL!	#NULL!
202	125	11coccam1961	1	-777	2019-03-22	1961-11-03	57	2	1	2	-35.34	-58.76	23.42	1.6	-1.75	31.99	1	0	1	0	-0.02	6.41	6.39	725	90.71	1.37	86.62	88	91.53	82.9	80.23	1.08	174.62	1	1.38	2	2	#NULL!	#NULL!	#NULL!	#NULL!
148	119	6chijam1975	1	-777	2017-09-19	1975-06-22	42	1	1	2	-35.27	-34.19	-1.08	-3.57	-7.45	31.39	2	0	0	1	1.86	3.96	5.82	784.08	89.71	3.02	85.82	86.98	89.11	84.46	80	7.08	172.8	1	1.16	2	2	#NULL!	#NULL!	#NULL!	#NULL!
12	433	2kocsem2002	1	-777	2017-09-12	2002-02-16	15	1	1	2	-34.98	-45.26	10.27	-7.18	-8.73	33.44	1	0	1	0	-0.19	5.87	5.68	900.32	80.1	-0.32	84.56	84.37	85.28	94.22	78.88	1.01	168.93	1	-0.19	2	2	#NULL!	#NULL!	#NULL!	#NULL!
23	441	9könkim1998	1	-777	2017-08-22	1998-09-19	18	2	1	1	-34.98	-43.67	8.69	-5.77	-4.1	36.65	1	0	1	0	0.46	5.78	6.24	777.84	88.02	2.88	85.31	87.73	85.85	85.74	79.07	3.57	173.04	1	2.42	3	3	#NULL!	#NULL!	#NULL!	#NULL!
112	457	4krijul1984	1	1	2015-09-15	1984-04-18	31	2	2	1	-34.9	-48.12	13.22	-0.1	-8	27.01	2	0	0	1	3.93	2.63	6.57	851.57	93.1	0.07	92.29	88.28	92.01	80.34	85.73	16.9	180.57	2	-4.01	1	4	#NULL!	#NULL!	#NULL!	#NULL!
92	415	12kirtim1988	1	-777	2017-04-20	1988-12-07	28	1	2	2	-34.54	-43.1	8.56	4.46	16.62	46.71	2	0	0	1	2.38	2.92	5.3	892.36	84.13	1.24	86.42	85.28	86.48	90.57	81.11	11.48	171.7	1	-1.14	2	2	#NULL!	#NULL!	#NULL!	#NULL!
66	297	2gündom1990	1	-777	2015-05-26	1990-02-01	25	1	3	1	-34.51	-46.08	11.58	-7.13	2.11	43.75	1	0	1	0	-0.09	5.1	5.01	815.48	92.36	1.14	87.97	89.2	81.87	82.64	82.97	1.15	177.17	2	1.23	2	5	#NULL!	#NULL!	#NULL!	#NULL!
28	422	3klumar1997	1	-777	2016-04-04	1997-03-18	19	1	2	2	-34.5	-38.57	4.08	-1.42	-3.42	32.5	1	0	1	0	0.38	3.95	4.32	914.67	85.87	0.3	87.59	87.52	87.07	89.81	83.27	3.76	175.11	1	-0.07	2	2	#NULL!	#NULL!	#NULL!	#NULL!
66	297	2gündom1990	1	-777	2015-05-26	1990-02-01	25	1	3	1	-34.31	-51.31	17.01	-3.61	6.3	44.22	1	0	1	0	-0.43	5.52	5.09	813.76	90.38	2.03	88.83	91.29	85.41	84.53	83.74	0	180.12	2	2.46	3	6	#NULL!	#NULL!	#NULL!	#NULL!
163	361	12jercla1973	1	-777	2019-06-26	1973-12-10	45	2	2	1	-34.15	-51.49	17.34	-13.51	-17.82	29.84	2	0	0	1	1.6	2.69	4.28	797.56	85.19	-2.59	89.66	85.48	88.87	90.53	85.38	7.7	175.14	1	-4.18	1	1	#NULL!	#NULL!	#NULL!	#NULL!
23	441	9könkim1998	1	-777	2017-08-22	1998-09-19	18	2	1	1	-34.13	-36.91	2.78	-10.94	-8.19	36.88	2	0	0	1	3.8	-2.28	6.07	780.5	93.01	7.31	85.54	89.05	86.88	80.92	79.47	14.44	174.59	1	3.51	3	3	#NULL!	#NULL!	#NULL!	#NULL!
19	65	10besoli2000	1	-777	2019-10-01	2000-10-09	18	1	2	2	-34.09	-45.09	11.01	6.63	2.5	29.95	1	0	1	0	-0.66	6.53	5.86	918.19	84.5	0.8	85.24	86.71	85.87	89.64	79.38	-0.71	171.95	1	1.47	2	2	#NULL!	#NULL!	#NULL!	#NULL!
49	184	11endphi1994	1	-777	2017-06-11	1994-11-05	22	1	1	2	-34.03	-41.88	7.85	-2.79	3.8	40.62	2	0	0	1	2.61	-1.19	3.8	894.36	91.18	1.25	89.25	87.89	83.23	85.02	85.45	1.88	177.14	2	-1.36	2	5	#NULL!	#NULL!	#NULL!	#NULL!
209	115	3caknez1960	1	-777	2018-03-27	1960-03-25	58	2	2	1	-34	-56.78	22.78	-3.96	0.85	38.8	2	0	0	1	2.98	3.38	6.36	742.81	94.19	1.96	88.62	87.6	88.82	79.45	82.26	10.41	176.22	1	-1.02	2	2	#NULL!	#NULL!	#NULL!	#NULL!
17	215	9fladan1998	1	-777	2015-04-15	1998-09-19	16	1	2	1	-33.98	-26.79	-7.19	-1.64	9.38	45	2	0	0	1	2.14	2.78	4.92	844.94	84.88	0.19	90.16	88.2	82.68	90.2	85.24	9.32	178.36	2	-1.96	2	5	#NULL!	#NULL!	#NULL!	#NULL!
111	265	4gnejas1984	1	1	2016-02-04	1984-04-01	31	2	1	1	-33.87	-48.12	14.24	-6.28	-13.65	26.51	1	0	1	0	-0.1	4.18	4.08	811.93	79.69	0.13	88.15	88.38	91.84	96.23	84.06	1.66	176.53	1	0.23	2	2	#NULL!	#NULL!	#NULL!	#NULL!
133	423	4kmeerv1981	1	-777	2017-09-12	1981-04-22	36	1	1	1	-33.83	-60.75	26.92	-2.78	1.63	38.24	2	0	0	1	6.98	-0.89	6.09	955.61	94.25	0.16	88.32	81.17	87.47	79.66	82.22	31.5	169.49	1	-7.15	1	1	#NULL!	#NULL!	#NULL!	#NULL!
100	272	10gorjas1986	1	-777	2016-01-22	1986-10-14	29	2	2	2	-33.78	-52.18	18.39	-7.2	4.83	45.81	1	0	1	0	1	4.94	5.93	755.75	92.56	-1.69	91.12	88.43	92.31	81.5	85.18	4.56	179.55	2	-2.69	1	4	#NULL!	#NULL!	#NULL!	#NULL!
19	65	10besoli2000	1	-777	2019-10-01	2000-10-09	18	1	2	2	-33.61	-35.24	1.63	7.8	6.99	32.8	1	0	1	0	1.08	4.68	5.76	920.7	84.57	1.71	85.25	85.88	86.47	89.67	79.49	5.71	171.13	1	0.63	2	2	#NULL!	#NULL!	#NULL!	#NULL!
124	75	11blebri1980	1	-777	2016-08-09	1980-11-21	35	2	3	1	-33.43	-48.07	14.63	-2.79	2.6	38.83	2	0	0	1	1.81	3.96	5.77	803.57	88.82	-0.96	90.5	87.73	92.78	85.41	84.74	8.73	178.23	2	-2.77	1	4	#NULL!	#NULL!	#NULL!	#NULL!
125	355	1jägand1983	1	-777	2018-02-05	1983-01-11	35	1	3	1	-33.4	-55.73	22.34	0.38	30.77	63.79	2	0	0	1	6.17	-0.99	5.18	809.54	88.8	0.29	91.79	85.91	84.89	86.02	86.61	23.51	177.7	2	-5.88	1	4	#NULL!	#NULL!	#NULL!	#NULL!
25	338	11helvan1995	1	-777	2015-10-15	1995-11-16	19	2	2	1	-33.15	-43.11	9.96	6.78	25.87	52.24	2	0	0	1	5.82	-1.39	4.43	759.04	78.74	2.58	89.54	86.3	87.65	96.83	85.11	20.94	175.84	1	-3.24	1	1	#NULL!	#NULL!	#NULL!	#NULL!
72	481	10kuslau1993	1	-777	2019-10-15	1993-10-15	26	2	3	1	-33.02	-58.89	25.86	-8.07	-11.46	29.64	1	0	1	0	1.07	3.15	4.22	809.32	82.27	-0.95	89.05	87.03	85.91	93.5	84.83	5.57	176.08	1	-2.02	1	1	#NULL!	#NULL!	#NULL!	#NULL!
186	346	10heriri1965	1	1	2018-06-11	1965-10-08	52	2	1	1	-32.99	-43.29	10.3	-13.1	-8.07	38.02	1	0	1	0	0.23	5.04	5.27	786.27	85.76	1.99	89.43	91.19	90.5	88.97	84.15	2.1	180.62	2	1.76	2	5	#NULL!	#NULL!	#NULL!	#NULL!
220	207	6finvla1954	1	-777	2018-10-08	1954-06-10	64	1	1	1	-32.88	-53.59	20.71	-3.37	-0.79	35.46	0	1	0	0	-6.33	12.03	5.71	841.09	79.6	-3.23	81.49	84.59	112.95	94.69	75.79	-21.78	166.08	1	3.1	3	3	#NULL!	#NULL!	#NULL!	#NULL!
143	420	3klijul1980	1	-777	2019-06-18	1980-03-02	39	2	1	1	-32.62	-777	-777	-1.16	7.94	41.72	1	0	1	0	1.09	5.46	6.56	858.87	78.8	2.43	87.25	88.59	90.09	94.64	80.7	6.03	175.84	1	1.34	2	2	#NULL!	#NULL!	#NULL!	#NULL!
72	481	10kuslau1993	1	-777	2019-10-15	1993-10-15	26	2	3	1	-32.59	-63.02	30.44	-1.36	-1.57	32.38	1	0	1	0	-0.01	3.74	3.73	803.22	83.99	-1.51	88.85	87.35	83.49	92.28	85.12	1.76	176.2	1	-1.5	2	2	#NULL!	#NULL!	#NULL!	#NULL!
117	83	8bomkat1984	1	-777	2017-01-10	1984-08-30	32	2	1	1	-32.51	-34.37	1.86	-10.3	-3.76	39.05	0	1	0	0	-5.91	12.05	6.13	856.21	89.78	-4.14	88.68	90.45	85.61	84.09	82.54	-18.07	179.13	2	1.77	2	5	#NULL!	#NULL!	#NULL!	#NULL!
69	103	8broann1989	1	-777	2015-06-16	1989-08-29	25	2	1	1	-32.46	-48.79	16.34	0.73	6.05	37.78	2	0	0	1	2.23	2.48	4.71	759.95	89.08	0.91	88.94	87.62	91.37	86.21	84.23	9.05	176.56	1	-1.32	2	2	#NULL!	#NULL!	#NULL!	#NULL!
152	167	7eckman1973	1	-777	2016-09-04	1973-07-14	43	1	1	2	-32.45	-777	-777	-3.48	2.95	38.88	2	0	0	1	2.75	3.22	5.97	902.81	86.95	1.35	92.43	91.02	86.52	87.07	86.45	12.94	183.45	3	-1.41	2	8	#NULL!	#NULL!	#NULL!	#NULL!
105	373	7kalfot1986	1	-777	2015-12-08	1986-07-09	29	2	3	1	-32.39	-31.45	-0.94	-9.53	-5.62	36.3	1	0	1	0	0.32	5.7	6.02	838.78	83.91	0.12	90.4	90.2	84.58	90.07	84.38	3.45	180.6	2	-0.2	2	5	#NULL!	#NULL!	#NULL!	#NULL!
203	472	12kümjut1960	1	-777	2018-10-02	1960-12-22	57	2	1	1	-32.39	-57.43	25.04	1.8	1.37	31.96	0	1	0	0	-2.9	7.92	5.01	851.74	93.35	0.94	89.71	93.55	85.16	81.63	84.7	-9.46	183.26	3	3.84	3	9	#NULL!	#NULL!	#NULL!	#NULL!
63	252	12gfrhan1991	1	1	2017-03-20	1991-12-29	25	1	2	2	-32.36	-777	-777	-7.06	-12.08	27.33	2	0	0	1	3.14	3.58	6.72	883.5	80.13	1.07	90.97	88.91	93.44	93.15	84.25	14.08	179.88	2	-2.06	1	4	#NULL!	#NULL!	#NULL!	#NULL!
167	264	7gmereg1972	1	-777	2017-07-04	1972-07-02	45	2	1	1	-32.24	-45.89	13.65	-12.08	-30.81	13.51	0	1	0	0	-2.99	5.45	2.45	875.39	77.08	-1.35	84.22	85.86	85.55	100.47	81.77	-8.99	170.08	1	1.64	2	2	#NULL!	#NULL!	#NULL!	#NULL!
224	39	2baiarm1950	1	-777	2018-10-23	1950-02-25	68	1	1	2	-32.03	-54.21	22.19	-3.2	8.29	43.52	2	0	0	1	1.85	5.36	7.21	868.26	93.47	1.83	88	87.97	84.75	79.32	80.79	7.92	175.97	1	-0.03	2	2	#NULL!	#NULL!	#NULL!	#NULL!
146	44	1balreg1978	1	-777	2020-10-06	1978-01-07	42	2	2	1	-31.92	-33.57	1.66	-6.45	3.24	41.6	0	1	0	0	-3.13	8.36	5.24	772.27	89.92	0.8	81.95	85.88	86.42	84.85	76.72	-8.41	167.83	1	3.93	3	3	#NULL!	#NULL!	#NULL!	#NULL!
25	338	11helvan1995	1	-777	2015-10-15	1995-11-16	19	2	2	1	-31.9	-37.87	5.97	-0.69	8.23	40.82	2	0	0	1	2.93	-1.4	4.33	762.32	80.76	0.92	88.57	86.56	89.21	94.91	84.25	11.71	175.13	1	-2.01	1	1	#NULL!	#NULL!	#NULL!	#NULL!
158	91	1branin1974	1	-777	2018-09-18	1974-01-11	44	2	1	1	-31.85	-43.17	11.32	-6.85	-9.38	29.32	1	0	1	0	0.1	4.72	4.83	772.08	85.59	-2.88	90.8	87.82	88.16	89.58	85.79	3.3	178.62	2	-2.98	1	4	#NULL!	#NULL!	#NULL!	#NULL!
154	411	10kinmax1974	1	-777	2019-01-04	1974-10-28	44	1	1	2	-31.8	-43.84	12.04	-7.73	-2.94	36.59	2	0	0	1	3.45	3.23	6.68	880.11	97.52	-0.36	89.49	85.68	90.41	75.8	82.81	16.27	175.17	1	-3.81	1	1	#NULL!	#NULL!	#NULL!	#NULL!
125	355	1jägand1983	1	-777	2018-02-05	1983-01-11	35	1	3	1	-31.77	-56.55	24.78	-2.41	34.44	68.61	2	0	0	1	6.41	-1.28	5.13	802.12	89.22	-1.03	92.53	85.09	83.22	85.65	87.4	24.21	177.62	2	-7.44	1	4	#NULL!	#NULL!	#NULL!	#NULL!
222	491	4lauann1951	1	1	2018-02-06	1951-04-24	66	2	2	1	-31.69	-38.99	7.3	5.56	1.82	27.95	0	1	0	0	-1.94	7.29	5.34	824.03	87.96	1.15	86.12	89.21	81.83	86.7	80.78	-5.5	175.33	1	3.09	3	3	#NULL!	#NULL!	#NULL!	#NULL!
10	426	9knomel2001	1	1	2016-04-25	2001-09-11	14	2	2	2	-31.41	-39.42	8.01	-6.55	9	46.96	2	0	0	1	3.72	2.22	5.94	761.36	87.64	-4.33	95.12	87.07	86.52	86.42	89.18	14.81	182.19	2	-8.05	1	4	#NULL!	#NULL!	#NULL!	#NULL!
161	73	8bisdan1972	1	-777	2017-07-31	1972-08-27	44	1	4	4	-31.37	-42.85	11.48	-3.73	-10.41	24.69	2	0	0	1	2.4	2.82	5.22	860.51	95.99	0.64	88.83	87.07	94.37	78.79	83.6	10.82	175.9	1	-1.76	2	2	#NULL!	#NULL!	#NULL!	#NULL!
85	485	3lamphi1990	1	-777	2018-02-20	1990-03-06	27	1	1	2	-31.36	-44.22	12.86	-0.29	-4.45	27.2	1	0	1	0	0.4	3.39	3.79	893.73	89.91	1.63	88.72	89.94	88.91	86.29	84.92	2.94	178.66	2	1.22	2	5	#NULL!	#NULL!	#NULL!	#NULL!
69	103	8broann1989	1	-777	2015-06-16	1989-08-29	25	2	1	1	-31.31	-39.26	7.95	3.49	4.67	32.49	1	0	1	0	1.05	3.22	4.27	768.63	84.44	0.59	85.99	85.53	90.84	91.28	81.72	5.5	171.52	1	-0.46	2	2	#NULL!	#NULL!	#NULL!	#NULL!
123	131	3danran1983	1	-777	2017-09-19	1983-03-05	34	2	1	1	-31.31	-44.69	13.38	-8.28	-10.96	28.63	0	1	0	0	-3.21	8.9	5.7	735.73	91.66	1.04	88.7	92.95	86.66	82.65	83	-8.19	181.65	2	4.25	3	6	#NULL!	#NULL!	#NULL!	#NULL!
90	497	7lisbet1988	1	1	2015-08-04	1988-07-18	27	2	3	1	-31.28	-59.57	28.29	-9.62	5.55	46.45	2	0	0	1	2.66	3.66	6.33	725.51	101.82	-3.15	94.34	88.53	81.19	71.86	88.02	11.71	182.87	2	-5.81	1	4	#NULL!	#NULL!	#NULL!	#NULL!
145	161	6domand1971	1	-777	2012-11-10	1971-06-25	41	1	2	2	-31.14	-54.21	23.07	-3.84	-9.53	25.45	0	1	0	0	-1.74	8.63	6.89	918.76	93.83	1.19	85.92	88.85	89.49	79.28	79.03	-5.35	174.77	1	2.93	3	3	#NULL!	#NULL!	#NULL!	#NULL!
82	294	8günküb1993	1	-777	2020-07-14	1993-08-02	26	2	1	1	-31	-36.45	5.45	-16.98	-16.94	31.04	1	0	1	0	-0.67	6	5.33	767.67	86.54	-1.55	92.18	91.31	91.94	88.14	86.86	1.18	183.49	3	-0.87	2	8	#NULL!	#NULL!	#NULL!	#NULL!
73	178	12elima1988	1	1	2015-03-30	1988-12-10	26	2	1	1	-30.95	-51.58	20.62	-10.89	-6.8	35.04	0	1	0	0	-4.12	10.07	5.95	896.22	90.42	-1.46	88.61	91.27	94.75	83.63	82.66	-12.87	179.88	2	2.66	3	6	#NULL!	#NULL!	#NULL!	#NULL!
7	191	1facnad1998	1	-777	2012-09-02	1998-01-22	14	2	1	1	-30.83	-47.86	17.03	-6.99	-4.36	33.46	0	1	0	0	-1.07	6.64	5.58	829.2	82.33	3.76	82.5	87.33	66.06	92.1	76.92	-2.12	169.83	1	4.83	3	3	#NULL!	#NULL!	#NULL!	#NULL!
201	67	8bihjür1962	1	-777	2019-06-24	1962-08-07	56	1	1	2	-30.82	-50.31	19.49	0.46	17.61	47.97	2	0	0	1	2.96	1.87	4.83	933.76	96.7	0.64	89.27	89.96	81.6	78.47	84.44	12.8	179.23	2	0.69	2	5	#NULL!	#NULL!	#NULL!	#NULL!
213	285	5gremar1957	1	-777	2017-03-09	1957-05-24	59	2	3	1	-30.81	-41.94	11.13	1.25	14.11	43.68	1	0	1	0	0.19	6.6	6.78	780.67	96.07	0.64	88.84	89.29	87.03	77.15	82.05	2.02	178.13	2	0.45	2	5	#NULL!	#NULL!	#NULL!	#NULL!
75	141	1denjen1992	1	-777	2018-09-03	1992-01-16	26	1	3	2	-30.7	-49.89	19.19	2.7	10.1	38.1	1	0	1	0	1.44	4.66	6.1	823.87	95.91	1.84	87.07	87.47	87.7	77.99	80.97	6.21	174.54	1	0.4	2	2	#NULL!	#NULL!	#NULL!	#NULL!
147	55	2becven1973	1	-777	2015-05-05	1973-02-16	42	2	3	1	-30.68	-777	-777	-13.76	-11.56	32.88	1	0	1	0	0.14	8.15	8.29	750.67	100.79	-0.25	89.23	88.84	89.01	70.92	80.95	2.2	178.07	2	-0.39	2	5	#NULL!	#NULL!	#NULL!	#NULL!
142	389	2kehand1978	1	1	2017-03-28	1978-02-03	39	2	3	1	-30.43	-29.26	-1.17	-9.36	-9.33	30.46	0	1	0	0	-2.02	7.39	5.37	841.04	89.16	-1.25	88.9	89.67	92.01	85.47	83.53	-4.91	178.57	2	0.77	2	5	#NULL!	#NULL!	#NULL!	#NULL!
223	397	1kering1950	1	1	2017-08-01	1950-01-23	67	2	1	2	-30.37	-777	-777	-10.14	-5.81	34.7	2	0	0	1	2.29	2.86	5.15	769.88	83.99	2	89	88.72	91.27	90.86	83.85	8.12	177.72	2	-0.28	2	5	#NULL!	#NULL!	#NULL!	#NULL!
199	174	4ehidet1959	1	-777	2015-05-09	1959-04-28	56	1	3	2	-30.33	-34.7	4.37	-1.92	11.34	43.59	2	0	0	1	2.97	4.17	7.15	922.58	92.54	-0.2	92.2	89.03	82.35	80.31	85.05	15.54	181.23	2	-3.17	1	4	#NULL!	#NULL!	#NULL!	#NULL!
31	450	9kralis1997	1	-777	2017-03-14	1997-09-25	19	2	1	1	-30.16	-45.78	15.61	-3.7	-7.56	26.3	0	1	0	0	-5.66	8.98	3.28	827.62	97.27	1.62	83.43	90.7	90.54	79.45	80.15	-20.3	174.13	1	7.27	3	3	#NULL!	#NULL!	#NULL!	#NULL!
100	272	10gorjas1986	1	-777	2016-01-22	1986-10-14	29	2	2	2	-30.02	-50.67	20.96	-6.71	8.9	45.63	1	0	1	0	0.97	4.8	5.77	756.33	93.5	0.47	89.21	88.7	91.01	80.72	83.43	4.75	177.91	2	-0.51	2	5	#NULL!	#NULL!	#NULL!	#NULL!
107	465	12kuemat1986	1	1	2016-12-13	1986-12-07	30	1	2	2	-29.93	-52.98	23.06	-0.67	6.27	36.86	2	0	0	1	2.99	2.19	5.18	792.78	86.72	0.01	90.85	87.85	92.82	88.1	85.67	10.59	178.7	2	-3	1	4	#NULL!	#NULL!	#NULL!	#NULL!
140	388	4kebdan1980	1	-777	2018-12-18	1980-04-26	38	1	3	1	-29.86	-30.35	0.49	-4.71	11.63	46.2	2	0	0	1	9.45	-3.07	6.38	921.38	79.77	1.96	89.97	82.48	75.1	93.84	83.59	38.46	172.45	1	-7.49	1	1	#NULL!	#NULL!	#NULL!	#NULL!
158	91	1branin1974	1	-777	2018-09-18	1974-01-11	44	2	1	1	-29.74	-44.78	15.04	-9.77	-14.96	24.55	1	0	1	0	-0.88	6.15	5.28	781.74	83.65	-4.93	90.81	86.76	85.3	91.07	85.53	0.1	177.57	2	-4.05	1	4	#NULL!	#NULL!	#NULL!	#NULL!
122	128	2cuajes1984	1	-777	2018-09-04	1984-02-13	34	2	3	1	-29.71	-41.11	11.4	-8	-0.16	37.55	0	1	0	0	-7.87	13.75	5.88	736.39	84.2	1	82.75	91.62	85.51	89.92	76.87	-23.68	174.37	1	8.87	3	3	#NULL!	#NULL!	#NULL!	#NULL!
1	127	5conman1964	1	-777	2016-07-29	1964-05-11	52	2	2	2	-29.38	-55.17	25.8	-1.92	6.48	37.77	2	0	0	1	2.23	4.52	6.75	842.47	85.39	0.96	86.71	85.44	83.22	87.86	79.96	9.27	172.15	1	-1.27	2	2	#NULL!	#NULL!	#NULL!	#NULL!
84	299	2haapat1989	1	-777	2016-04-26	1989-02-23	27	1	2	1	-29.3	-777	-777	-7.48	-3.29	33.49	1	0	1	0	-0.24	8.01	7.77	852.2	87.57	1.71	86.09	88.05	88.04	84.65	78.32	1.43	174.14	1	1.96	2	2	#NULL!	#NULL!	#NULL!	#NULL!
85	485	3lamphi1990	1	-777	2018-02-20	1990-03-06	27	1	1	2	-29.21	-42.09	12.88	3.56	-2.54	23.11	1	0	1	0	-0.94	6.43	5.49	893.15	88.43	1.74	87.6	90.28	89.51	86.08	82.11	-2.03	177.88	2	2.68	3	6	#NULL!	#NULL!	#NULL!	#NULL!
8	230	7frilau1997	1	1	2012-04-25	1997-07-21	14	2	1	1	-29.17	-46.2	17.03	-6.99	6.38	42.54	0	1	0	0	-1.99	8.5	6.51	771.09	89.01	3.04	85.52	90.55	82.79	84.48	79.01	-6.27	176.07	1	5.03	3	3	#NULL!	#NULL!	#NULL!	#NULL!
139	249	4georum1979	1	-777	2017-07-28	1979-04-08	38	1	1	2	-29.16	-52.15	22.99	0.27	6.53	35.42	2	0	0	1	2.51	5.48	7.98	855.99	98.98	0.5	90.79	88.79	89.98	73.03	82.81	10.9	179.58	2	-2	1	4	#NULL!	#NULL!	#NULL!	#NULL!
83	156	10dinste1989	1	-777	2017-06-29	1989-10-29	27	1	2	2	-29	-42.71	13.71	-4.74	10.91	44.65	1	0	1	0	1.5	4.88	6.38	921.02	89.04	1.73	86.63	86.86	88.57	84.58	80.25	8.07	173.49	1	0.23	2	2	#NULL!	#NULL!	#NULL!	#NULL!
165	342	3hentin1971	1	-777	2016-05-05	1971-03-14	45	1	1	2	-28.98	-43.09	14.12	0.55	2.06	30.49	2	0	0	1	4.21	2.33	6.53	834.34	89.63	0.3	88.82	84.91	89.82	83.84	82.29	17.77	173.73	1	-3.91	1	1	#NULL!	#NULL!	#NULL!	#NULL!
210	404	4kiebet1960	1	-777	2019-03-12	1960-04-25	58	2	1	1	-28.96	-37.43	8.46	-9.77	5.19	43.93	1	0	1	0	0.13	6.23	6.36	699.34	84.49	-0.83	88.72	87.77	82.37	89.15	82.37	1.83	176.49	1	-0.95	2	2	#NULL!	#NULL!	#NULL!	#NULL!
24	385	10kässäm1999	1	-777	2019-05-28	1999-10-04	19	1	3	1	-28.95	-46.64	17.69	-1.18	7.63	37.77	2	0	0	1	3.46	3.8	7.27	867.57	83.28	-0.63	88.65	84.56	84.48	89.46	81.38	15.11	173.21	1	-4.09	1	1	#NULL!	#NULL!	#NULL!	#NULL!
68	84	7bonand1992	1	-777	2018-02-05	1992-07-16	25	1	1	2	-28.94	-40.19	11.25	1.66	7.7	34.98	1	0	1	0	-0.77	7.18	6.41	866.07	87.61	-1.23	88.78	88.32	89.33	85.97	82.37	-0.86	177.1	2	-0.46	2	5	#NULL!	#NULL!	#NULL!	#NULL!
105	373	7kalfot1986	1	-777	2015-12-08	1986-07-09	29	2	3	1	-28.87	-38.11	9.24	-10.84	-7.58	32.13	0	1	0	0	-2.3	8.65	6.35	838.93	87.54	0.93	86.69	89.92	86.16	86.12	80.35	-5.55	176.61	1	3.23	3	3	#NULL!	#NULL!	#NULL!	#NULL!
191	464	12kubzit1963	1	-777	2018-02-06	1963-12-11	54	2	2	1	-28.65	-59.45	30.8	0.45	15.87	44.07	2	0	0	1	2.5	4.49	6.99	731.23	90.8	0.1	88.3	85.9	87.75	82.21	81.31	10.25	174.2	1	-2.4	1	1	#NULL!	#NULL!	#NULL!	#NULL!
214	185	12engchr1958	1	-777	2019-02-12	1958-12-28	60	2	1	1	-28.65	-50.7	22.05	1.6	13.85	40.91	1	0	1	0	0.73	4.3	5.03	776.63	91.66	1.05	88.76	89.08	85.37	83.31	83.73	4.68	177.84	2	0.32	2	5	#NULL!	#NULL!	#NULL!	#NULL!
190	101	12britho1962	1	1	2017-07-03	1962-12-02	54	1	2	2	-28.61	-39.44	10.83	-0.85	8.73	38.18	2	0	0	1	4.97	1.81	6.77	903.4	91.17	0.95	92.35	88.33	84.51	82.06	85.57	21.29	180.68	2	-4.02	1	4	#NULL!	#NULL!	#NULL!	#NULL!
177	134	2debrud1969	1	1	2018-07-13	1969-02-09	49	1	1	2	-28.47	-40.47	12	3.87	16.9	41.5	2	0	0	1	2.67	4.83	7.49	889.15	81.06	1.57	89.52	88.43	89.32	91.45	82.03	10.2	177.95	2	-1.09	2	5	#NULL!	#NULL!	#NULL!	#NULL!
122	128	2cuajes1984	1	-777	2018-09-04	1984-02-13	34	2	3	1	-28.31	-42.46	14.15	-10.76	1.55	40.63	0	1	0	0	-5.6	12.21	6.61	734.45	86.51	1.07	84.03	90.7	83.24	86.88	77.42	-16.91	174.73	1	6.67	3	3	#NULL!	#NULL!	#NULL!	#NULL!
3	212	4fisden2003	1	-777	2016-12-22	2003-04-23	13	2	1	2	-28.3	-42.15	13.85	-7.65	-8.02	27.93	0	1	0	0	-2.03	8.26	6.24	742.35	90	0.82	86.62	89.47	95.57	83.77	80.39	-4.88	176.09	1	2.85	3	3	#NULL!	#NULL!	#NULL!	#NULL!
86	275	5götelk1991	1	-777	2018-07-31	1991-05-06	27	2	2	1	-28.26	-49.52	21.25	1.74	12.8	39.32	1	0	1	0	0.27	5.25	5.51	869.37	86.64	2.27	86.39	88.39	87.83	87.85	80.88	2.61	174.78	1	2	3	3	#NULL!	#NULL!	#NULL!	#NULL!
93	430	1kocale1991	1	-777	2019-08-19	1991-01-07	28	1	1	2	-28.25	-40.3	12.05	-13.26	-2.33	39.18	2	0	0	1	3.39	3.96	7.35	853.67	85.59	-1	89.39	84.99	86.07	87.06	82.04	15.56	174.38	1	-4.4	1	1	#NULL!	#NULL!	#NULL!	#NULL!
121	92	2bracri1986	1	-777	2019-10-15	1986-02-17	33	2	1	1	-28.21	-51.34	23.13	-7.66	-11.74	24.13	1	0	1	0	1.48	4.39	5.87	751.4	89.53	0.3	88.55	87.37	95.78	84.6	82.68	7.05	175.92	1	-1.18	2	2	#NULL!	#NULL!	#NULL!	#NULL!
24	385	10kässäm1999	1	-777	2019-05-28	1999-10-04	19	1	3	1	-27.96	-40.92	12.96	-0.3	7.53	35.79	2	0	0	1	3.48	2.75	6.23	870.04	83.54	0.76	87.64	84.92	83.93	90.23	81.41	14.96	172.56	1	-2.72	1	1	#NULL!	#NULL!	#NULL!	#NULL!
213	285	5gremar1957	1	-777	2017-03-09	1957-05-24	59	2	3	1	-27.95	-50.71	22.77	0.79	8.34	35.5	1	0	1	0	-0.27	7.02	6.75	776.16	96.53	-0.81	89.22	88.68	88.94	76.72	82.47	-0.37	177.9	2	-0.54	2	5	#NULL!	#NULL!	#NULL!	#NULL!
161	73	8bisdan1972	1	-777	2017-07-31	1972-08-27	44	1	4	4	-27.82	-49.82	22	-5.17	-8.46	24.53	2	0	0	1	4.2	1.49	5.69	866.21	94.54	-0.27	89.57	85.09	94	79.77	83.87	18.18	174.66	1	-4.48	1	1	#NULL!	#NULL!	#NULL!	#NULL!
216	274	1götrüd1959	1	-777	2019-09-12	1959-01-31	60	1	2	2	-27.81	-777	-777	-7.18	6.89	41.87	1	0	1	0	1.43	4.17	5.61	907.41	91.4	0.67	86.84	86.02	81.49	82.99	81.23	7.53	172.86	1	-0.82	2	2	#NULL!	#NULL!	#NULL!	#NULL!
88	164	7dromar1987	1	1	2015-06-02	1987-07-23	27	1	2	3	-27.63	-41.82	14.19	-8.55	-4.77	31.41	2	0	0	1	1.76	4.15	5.92	826.29	96.48	1.85	84.15	84.23	78.37	77.6	78.23	7.77	168.38	1	0.08	2	2	#NULL!	#NULL!	#NULL!	#NULL!
15	296	5güneil2003	1	-777	2019-11-04	2003-05-08	16	2	2	1	-27.54	-35.13	7.58	0.05	0.43	27.92	0	1	0	0	-3.33	8.66	5.33	836.26	77.97	0.95	83.22	87.49	88.05	96.71	77.89	-11.33	170.71	1	4.27	3	3	#NULL!	#NULL!	#NULL!	#NULL!
20	208	12finnic1999	1	1	2018-06-05	1999-12-04	18	1	2	1	-27.54	-39.49	11.96	-3.99	10.01	41.54	1	0	1	0	1.26	4.65	5.91	830.14	85.07	1.76	86.65	86.15	85.34	89.02	79.74	6.89	172.8	1	-0.5	2	2	#NULL!	#NULL!	#NULL!	#NULL!
159	229	5frijör1967	1	-777	2012-02-03	1967-05-27	44	1	3	1	-27.44	-44.67	17.23	-6.99	1.12	35.55	2	0	0	1	1.71	5.22	6.93	852.03	92.49	2.45	86.35	87.09	87.46	80.58	79.42	7.88	173.44	1	0.74	2	2	#NULL!	#NULL!	#NULL!	#NULL!
200	321	6harnic1960	1	-777	2017-03-07	1960-06-08	56	1	1	2	-26.97	-56.92	29.95	7.28	4.3	23.99	2	0	0	1	9.17	-1.34	7.82	778.13	101.71	4.41	89.97	85.21	95.91	70.46	82.15	31.42	175.18	1	-4.76	1	1	#NULL!	#NULL!	#NULL!	#NULL!
54	326	7haumar1994	1	-777	2018-04-02	1994-07-15	23	1	1	1	-26.93	-42.95	16.02	-6.73	-13.04	20.62	0	1	0	0	-6.31	13.74	7.43	924.09	87.39	-0.58	80.61	86.34	90.34	85.18	73.18	23.02	166.95	1	5.73	3	3	#NULL!	#NULL!	#NULL!	#NULL!
132	470	8kulyas1980	1	1	2017-07-13	1980-08-09	36	2	1	1	-26.9	-42.35	15.44	-6.69	-13.39	20.2	0	1	0	0	-3.81	10	6.19	764.86	89.88	0.94	85.91	90.66	86.51	83.93	79.72	-10.89	176.57	1	4.75	3	3	#NULL!	#NULL!	#NULL!	#NULL!
150	113	1cagjul1976	1	-777	2019-03-07	1976-01-07	43	2	1	2	-26.8	-46.72	19.92	-1.24	7.18	35.22	2	0	0	1	1.66	3.94	5.6	763.16	98.69	3.73	89.48	91.55	90.1	75.71	83.88	6.24	181.03	2	2.07	3	6	#NULL!	#NULL!	#NULL!	#NULL!
169	394	1kelden1972	1	-777	2018-10-29	1972-01-18	46	2	1	1	-26.64	-49.03	22.39	4.43	10.35	32.55	2	0	0	1	3.97	-1.08	5.06	823.91	87	1.82	87.97	85.81	86.81	87.95	82.91	16.95	173.78	1	-2.16	1	1	#NULL!	#NULL!	#NULL!	#NULL!
74	343	12henadr1991	1	-777	2018-02-17	1991-12-24	26	1	1	2	-26.56	-41.3	14.74	-4.46	-0.32	30.71	2	0	0	1	4.74	1.86	6.59	822	91.39	2.22	86.79	84.27	75.5	82.02	80.19	19.17	171.06	1	-2.52	1	1	#NULL!	#NULL!	#NULL!	#NULL!
168	473	8kunkat1972	1	1	2018-06-27	1972-08-23	45	2	2	2	-26.49	-48.59	22.1	-4.98	3.45	34.92	1	0	1	0	-0.22	5.19	4.97	838.76	94.22	-1.39	87.8	86.63	80.28	80.81	82.83	1.43	174.43	1	-1.17	2	2	#NULL!	#NULL!	#NULL!	#NULL!
95	42	5balnad1989	1	1	2017-05-09	1989-05-09	28	2	2	1	-26.45	-51.96	25.51	-11.23	-17.23	20.45	0	1	0	0	-6.56	13.71	7.15	759.62	91.94	-0.9	82.77	88.44	90.02	80.92	75.63	-18.62	171.21	1	5.67	3	3	#NULL!	#NULL!	#NULL!	#NULL!
172	316	2hänsab1972	1	1	2019-11-22	1972-02-15	47	1	1	2	-26.39	-37.9	11.51	-1.26	5.76	33.41	2	0	0	1	5.62	-0.22	5.85	876.75	83.29	0.58	88.14	83.09	88.02	90.86	82.29	23.01	171.23	1	-5.05	1	1	#NULL!	#NULL!	#NULL!	#NULL!
81	434	7kohsar1992	1	-777	2018-12-11	1992-07-04	26	2	2	2	-26.33	-55.25	28.91	10.91	39.89	55.31	2	0	0	1	2.11	4.23	6.34	769.27	95.52	3.11	90.53	91.52	80.81	78.14	84.18	8.56	182.05	2	0.99	2	5	#NULL!	#NULL!	#NULL!	#NULL!
189	114	2cakayt1965	1	-777	2018-12-18	1965-02-01	53	1	1	1	-26.27	-48.18	21.91	2.55	1.85	25.57	1	0	1	0	1.45	5.64	7.09	825.64	89.81	1.25	88.36	88.17	85.9	83.1	81.27	7.04	176.53	1	-0.19	2	2	#NULL!	#NULL!	#NULL!	#NULL!
144	140	8demsab1977	1	-777	2017-12-06	1977-08-27	40	2	1	2	-26.23	-44.2	17.97	-0.5	20.67	47.4	1	0	1	0	0.62	5.76	6.38	785.49	92.98	-1.55	89.91	87.74	83.29	80.64	83.53	3.72	177.65	2	-2.17	1	4	#NULL!	#NULL!	#NULL!	#NULL!
48	118	11chaart1995	1	-777	2018-03-06	1995-11-01	22	2	1	1	-26.08	-35.79	9.71	-4.5	-12.63	17.95	0	1	0	0	-2.67	8.02	5.35	720.5	88.87	1.36	87.99	92.02	92.65	85.78	82.64	-7.63	180.01	2	4.03	3	6	#NULL!	#NULL!	#NULL!	#NULL!
78	386	1kauste1990	1	-777	2016-12-13	1990-01-16	26	1	1	1	-25.97	-37.09	11.12	-15.7	-19.8	21.88	1	0	1	0	-0.61	6.22	5.61	980.02	81.74	-1.52	86.35	85.44	88.82	91.65	80.74	1.84	171.79	1	-0.91	2	2	#NULL!	#NULL!	#NULL!	#NULL!
83	156	10dinste1989	1	-777	2017-06-29	1989-10-29	27	1	2	2	-25.95	-44.06	18.11	-8.84	-2.83	31.96	0	1	0	0	-1.4	7.77	6.37	919.45	91.59	0.6	85.9	87.9	86.51	82.04	79.53	-3.41	173.8	1	2	3	3	#NULL!	#NULL!	#NULL!	#NULL!
111	265	4gnejas1984	1	1	2016-02-04	1984-04-01	31	2	1	1	-25.92	-39.86	13.93	-1.51	8.6	36.03	1	0	1	0	-0.58	5.74	5.16	802.37	84.73	0.12	88.23	88.7	89.6	90.11	83.08	-0.66	176.93	1	0.47	2	2	#NULL!	#NULL!	#NULL!	#NULL!
141	419	7klisar1980	1	-777	2018-10-23	1980-07-10	38	2	2	1	-25.88	-43.15	17.27	-5.53	6.28	37.69	2	0	0	1	4.71	-0.39	5.11	760.49	87.34	1.72	92.23	89.23	93.05	87.55	87.12	18.12	181.46	2	-3	1	4	#NULL!	#NULL!	#NULL!	#NULL!
144	140	8demsab1977	1	-777	2017-12-06	1977-08-27	40	2	1	2	-25.84	-46.26	20.42	0.91	9.99	34.92	0	1	0	0	-1.48	7.12	5.64	785.97	91.39	-0.63	90.01	90.86	86.3	82.97	84.37	-4.21	180.87	2	0.85	2	5	#NULL!	#NULL!	#NULL!	#NULL!
78	386	1kauste1990	1	-777	2016-12-13	1990-01-16	26	1	1	1	-25.75	-49.88	24.13	-7.17	-1.51	31.41	0	1	0	0	-1.49	7.97	6.47	982.15	88.32	0.04	85.19	86.72	85.06	85.21	78.72	-3.12	171.91	1	1.53	2	2	#NULL!	#NULL!	#NULL!	#NULL!
26	68	12bilnik1999	1	-777	2019-04-04	1999-12-14	19	2	3	1	-25.64	-41.28	15.64	-12.68	7.71	46.03	0	1	0	0	-2.33	8.33	6	755.82	88	-1.08	86.37	87.62	79.16	86	80.37	6.23	173.99	1	1.25	2	2	#NULL!	#NULL!	#NULL!	#NULL!
143	420	3klijul1980	1	-777	2019-06-18	1980-03-02	39	2	1	1	-25.28	-777	-777	-8.41	5.2	38.89	2	0	0	1	2.69	3.07	5.76	856.98	81.84	3.06	89.07	89.44	90.23	92.41	83.31	13.46	178.51	2	0.37	2	5	#NULL!	#NULL!	#NULL!	#NULL!
176	353	9jaeoli1969	1	1	2018-08-07	1969-09-03	48	2	2	2	-25.25	-45.16	19.91	7.84	20.1	37.5	1	0	1	0	-0.08	6.61	6.53	727.14	90.1	3.07	90.34	93.5	95.36	83.37	83.31	2	183.84	3	3.16	3	9	#NULL!	#NULL!	#NULL!	#NULL!
129	462	10krucar1982	1	-777	2018-11-20	1982-10-18	36	1	1	2	-25.21	-38.39	13.18	-5.72	-15.33	15.6	0	1	0	0	-1.52	8.96	7.44	932.09	91.25	-0.31	86.35	88.17	84.1	81.3	78.9	-5.08	174.52	1	1.82	2	2	#NULL!	#NULL!	#NULL!	#NULL!
129	462	10krucar1982	1	-777	2018-11-20	1982-10-18	36	1	1	2	-25.16	-38.4	13.24	-7.78	-5.41	27.53	1	0	1	0	-0.47	7.37	6.9	931.22	95.8	-0.29	87.53	87.71	86.3	77.3	80.63	-0.29	175.24	1	0.18	2	2	#NULL!	#NULL!	#NULL!	#NULL!
114	12	10altar1982	1	-777	2015-09-22	1982-10-19	32	1	1	2	-25.02	-47.91	22.89	-8.29	-10.79	22.52	1	0	1	0	0.43	5.08	5.51	823.89	92.33	0.63	87.27	87.47	87.48	82.16	81.76	3.26	174.74	1	0.2	2	2	#NULL!	#NULL!	#NULL!	#NULL!
162	261	9gmesab1970	1	1	2015-02-19	1970-09-21	44	2	1	1	-25.01	-39.58	14.57	2.14	21.46	44.33	1	0	1	0	0.69	3.31	4	767.05	85.03	-2.06	90.98	88.23	80.62	90.98	86.98	4.23	179.21	2	-2.75	1	4	#NULL!	#NULL!	#NULL!	#NULL!
110	295	3günmar1986	1	-777	2017-08-29	1986-03-22	31	1	2	1	-25	-36.51	11.51	-2.92	17.4	45.32	0	1	0	0	-2.49	10.85	8.37	837.76	85.59	0.07	85.67	88.23	90.52	86.04	77.31	-6.26	173.9	1	2.56	3	3	#NULL!	#NULL!	#NULL!	#NULL!
195	234	8fuckar1958	1	1	2014-01-17	1958-08-10	55	1	2	3	-24.93	-42.73	17.8	3.12	1.98	23.78	0	1	0	0	-2.53	6.51	3.98	889.53	93.59	1.3	88.78	92.62	93.73	82.43	84.4	-7.92	181.4	2	3.84	3	6	#NULL!	#NULL!	#NULL!	#NULL!
147	55	2becven1973	1	-777	2015-05-05	1973-02-16	42	2	3	1	-24.77	-777	-777	-15.21	-16.48	23.5	1	0	1	0	1.04	6.74	7.77	752.29	100.79	0.21	89.11	88.28	89.72	71.44	81.34	4.56	177.39	2	-0.83	2	5	#NULL!	#NULL!	#NULL!	#NULL!
134	85	10bonviv1976	1	-777	2014-08-17	1976-10-27	37	2	1	1	-24.72	-40.24	15.53	-14.54	-37.63	1.63	0	1	0	0	-1.48	8.17	6.69	832.9	88.65	2.44	84.76	88.68	89.9	84.66	78.07	-4.88	173.44	1	3.92	3	3	#NULL!	#NULL!	#NULL!	#NULL!
48	118	11chaart1995	1	-777	2018-03-06	1995-11-01	22	2	1	1	-24.48	-38.92	14.43	-2.91	1.15	28.54	0	1	0	0	-3.89	9.54	5.65	728.36	85.69	1.12	86.93	91.95	90.47	88.67	81.29	-11.67	178.88	2	5.02	3	6	#NULL!	#NULL!	#NULL!	#NULL!
96	313	5hankon1990	1	-777	2018-10-09	1990-05-12	28	1	2	1	-24.47	-50.74	26.27	-6.18	5.69	36.34	0	1	0	0	-3.73	10.01	6.28	918.6	89.69	-0.8	84.02	86.95	84.47	84.04	77.74	-12.9	170.97	1	2.93	3	3	#NULL!	#NULL!	#NULL!	#NULL!
108	169	6eddmik1986	1	-777	2017-05-08	1986-06-17	30	1	1	2	-24.38	-22.19	-2.19	-2.42	-4.88	21.93	0	1	0	0	-1.96	6.84	4.88	852.42	78.79	2.62	84.16	88.73	88.09	96.33	79.28	-5.13	172.89	1	4.57	3	3	#NULL!	#NULL!	#NULL!	#NULL!
54	326	7haumar1994	1	-777	2018-04-02	1994-07-15	23	1	1	1	-24.17	-41.7	17.53	1.85	10.85	33.17	1	0	1	0	1.21	4	5.2	944.35	85.54	-0.17	86.99	85.96	89.83	89.26	81.79	7.13	172.95	1	-1.03	2	2	#NULL!	#NULL!	#NULL!	#NULL!
188	58	12behsus1964	1	-777	2018-07-20	1964-12-28	53	2	2	1	-24.06	-45.02	20.96	-5.89	7.41	37.37	2	0	0	1	4.26	2.55	6.8	758	101.27	2.03	91.84	89.61	93.1	71.93	85.04	16.85	181.45	2	-2.23	1	4	#NULL!	#NULL!	#NULL!	#NULL!
20	208	12finnic1999	1	1	2018-06-05	1999-12-04	18	1	2	1	-23.96	-39.57	15.61	-6.73	10.27	40.96	1	0	1	0	0.38	4.89	5.27	829.05	85.77	0.2	87.08	86.9	86.69	88.96	81.82	4.62	173.98	1	-0.18	2	2	#NULL!	#NULL!	#NULL!	#NULL!
49	184	11endphi1994	1	-777	2017-06-11	1994-11-05	22	1	1	2	-23.93	-36.63	12.7	-4.96	6.22	35.11	1	0	1	0	-0.46	3.48	3.01	896.87	87.63	1.39	85.66	87.52	87.34	89.36	82.65	-0.32	173.18	1	1.86	2	2	#NULL!	#NULL!	#NULL!	#NULL!
192	298	7güthei1964	1	-777	2018-11-29	1964-07-02	54	2	1	1	-23.72	-39.99	16.27	2.97	20.37	41.11	2	0	0	1	3.27	4.55	7.82	790.16	91.29	1.7	86.7	85.13	85.42	80.89	78.88	13.8	171.83	1	-1.57	2	2	#NULL!	#NULL!	#NULL!	#NULL!
222	491	4lauann1951	1	1	2018-02-06	1951-04-24	66	2	2	1	-23.61	-39.02	15.41	6.09	17.47	34.99	0	1	0	0	-1.06	6.39	5.33	820.98	92.22	1.5	87.8	90.37	82.61	82.44	82.47	-1.06	178.17	2	2.57	3	6	#NULL!	#NULL!	#NULL!	#NULL!
179	48	8baumic1968	1	-777	2019-07-23	1968-08-07	50	1	1	2	-23.49	-47.4	14.91	-9.91	-9.68	32.72	0	1	0	0	-1.75	13.01	11.27	1027.88	85.72	0.88	80.53	83.15	86.18	83.02	96.26	-3.65	163.68	1	2.62	3	3	#NULL!	#NULL!	#NULL!	#NULL!
21	351	2hussey1998	1	1	2016-04-12	1998-02-07	18	1	1	2	-23.46	-46.65	23.19	-2.61	-2.78	23.29	2	0	0	1	5.97	-0.86	6.82	800.91	88.41	0.02	90.31	84.36	89.05	84.77	83.48	22.45	174.67	1	-5.95	1	1	#NULL!	#NULL!	#NULL!	#NULL!
62	8	11aicdan1989	1	-777	2015-10-14	1989-11-22	25	1	1	1	-23.45	-777	-777	-5.71	-3.99	25.17	0	1	0	0	-4.41	12.01	7.61	896.72	88.13	-0.75	85.57	89.22	87.69	84.26	77.96	-14.83	174.79	1	3.65	3	3	#NULL!	#NULL!	#NULL!	#NULL!
91	196	10feknic1989	1	-777	2018-02-14	1989-10-15	28	2	2	1	-23.44	-39.64	16.2	-3.76	16.18	43.38	0	1	0	0	-4.03	7.74	3.71	786.9	84.7	-0.35	84.27	87.95	75.47	91.59	80.56	-11.7	172.22	1	3.68	3	3	#NULL!	#NULL!	#NULL!	#NULL!
44	484	3lamjen1998	1	-777	2019-10-22	1998-03-12	21	1	2	2	-23.43	-42.27	18.83	3.39	5	25.04	2	0	0	1	3.69	2.39	6.09	910.26	79.2	1.8	85.56	83.66	91.72	94.71	79.47	16.28	169.22	1	-1.9	2	2	#NULL!	#NULL!	#NULL!	#NULL!
185	443	3korast1967	1	-777	2018-08-14	1967-03-20	51	2	2	2	-23.38	-40.63	17.26	2.88	21.42	41.92	2	0	0	1	7.24	-0.71	6.53	775.09	82.88	2.36	89.68	84.8	86.31	90.59	83.15	24.21	174.48	1	-4.88	1	1	#NULL!	#NULL!	#NULL!	#NULL!
114	12	10altar1982	1	-777	2015-09-22	1982-10-19	32	1	1	2	-23.38	-777	-777	4.07	9.76	22.74	0	1	0	0	-6.1	11.8	5.7	822.34	93.18	-2.8	86.1	89.4	83.22	81.13	80.4	-18.47	175.5	1	3.3	3	3	#NULL!	#NULL!	#NULL!	#NULL!
115	440	10kolfev1983	1	-777	2015-12-02	1983-10-10	32	1	2	2	-23.38	-45.85	22.47	-4.01	-1.19	26.21	1	0	1	0	0.3	6.22	6.52	826.35	93.69	1.43	85.65	86.78	90.91	79.79	79.13	2.31	172.43	1	1.13	2	2	#NULL!	#NULL!	#NULL!	#NULL!
79	451	1kratam1992	1	1	2018-02-06	1992-01-02	26	2	2	1	-23.36	-41.77	9.41	-3.58	-0.33	35.61	2	0	0	1	1.78	4.52	6.3	817.32	81.18	1.78	88.07	88.07	90.98	92.52	81.77	8.19	176.14	1	0	2	2	#NULL!	#NULL!	#NULL!	#NULL!
41	227	8fremar2000	1	-777	2020-09-03	2000-08-31	20	2	2	2	-23.36	-45.2	21.84	2.32	7.72	28.76	2	0	0	1	1.6	4.85	6.45	770.13	89.86	1.44	87.78	87.63	85.73	83.69	81.33	6.42	175.41	1	-0.15	2	2	#NULL!	#NULL!	#NULL!	#NULL!
192	298	7güthei1964	1	-777	2018-11-29	1964-07-02	54	2	1	1	-23.34	-42.16	18.82	4.06	17.61	36.89	2	0	0	1	3.28	2.64	5.92	798.63	88.86	3.61	85.67	86	89.16	85.22	79.75	13.4	171.67	1	0.33	2	2	#NULL!	#NULL!	#NULL!	#NULL!
47	456	8krejon1995	1	-777	2017-05-12	1995-08-25	21	1	1	2	-23.31	-36.51	13.2	0.89	10.57	32.99	2	0	0	1	1.86	3.92	5.78	860.23	82.05	1.05	86.86	86.05	87.51	92.17	81.07	7.98	172.91	1	-0.81	2	2	#NULL!	#NULL!	#NULL!	#NULL!
181	442	10kopoli1967	1	-777	2018-11-26	1967-10-04	51	1	1	2	-23.27	-36.44	13.17	5.96	28.43	45.74	1	0	1	0	0.51	6.62	7.12	884.63	96.01	1.04	89.16	89.7	89.31	76.87	82.04	2.84	178.86	2	0.54	2	5	#NULL!	#NULL!	#NULL!	#NULL!
84	299	2haapat1989	1	-777	2016-04-26	1989-02-23	27	1	2	1	-23.25	-39.39	16.15	-6.93	4.92	35.1	1	0	1	0	-0.18	7.65	7.47	857.91	92.63	1.27	87.29	88.74	90.43	79.9	79.82	1	176.03	1	1.45	2	2	#NULL!	#NULL!	#NULL!	#NULL!
165	342	3hentin1971	1	-777	2016-05-05	1971-03-14	45	1	1	2	-23.23	-39.9	16.68	-8.46	3.5	35.18	1	0	1	0	0.85	5.79	6.65	833.59	86.87	-1.01	89.13	87.27	89.07	86.48	82.48	6.44	176.4	1	-1.86	2	2	#NULL!	#NULL!	#NULL!	#NULL!
45	341	4henlau1996	1	-777	2017-06-22	1996-04-14	21	2	1	1	-23.12	-49.98	26.86	-12.3	-7.02	28.4	0	1	0	0	-5.34	10.36	5.02	806.8	80.69	-2.48	84.3	87.16	85.2	94.29	79.28	-16.49	171.46	1	2.86	3	3	#NULL!	#NULL!	#NULL!	#NULL!
167	264	7gmereg1972	1	-777	2017-07-04	1972-07-02	45	2	1	1	-23.1	-37.36	14.26	-8.06	-5.78	25.38	0	1	0	0	-5.12	8.69	3.57	855.69	79.65	-1.48	83.16	86.8	82.88	96.78	79.59	-16.25	169.96	1	3.64	3	3	#NULL!	#NULL!	#NULL!	#NULL!
13	122	3cirmel2001	1	1	2017-01-24	2001-03-12	15	2	1	1	-22.89	-49.94	27.05	-1.59	0.07	24.55	0	1	0	0	-1.54	7.81	6.26	754.58	85.47	-0.27	86.56	87.84	89.29	88.27	80.3	-3.06	174.4	1	1.28	2	2	#NULL!	#NULL!	#NULL!	#NULL!
22	153	8dimdar2001	1	1	2020-07-09	2001-08-09	18	1	1	2	-22.8	-56.62	29.82	1.76	21.95	42.99	2	0	0	1	4.3	-1.36	5.66	908.46	97.3	3.97	93.09	92.76	92.13	77.04	87.43	18.5	185.85	3	-0.33	2	8	#NULL!	#NULL!	#NULL!	#NULL!
137	77	1bodvan1980	1	-777	2018-01-30	1980-01-29	38	2	1	1	-22.73	-38.42	15.69	3.73	24.29	43.29	1	0	1	0	-0.9	4.93	4.03	808.15	84.63	2.01	85.866	88.76	85.81	91.34	81.83	2.12	174.626	1	2.894	3	3	#NULL!	#NULL!	#NULL!	#NULL!
160	181	6elgwol1969	1	1	2014-03-18	1969-06-24	44	1	2	2	-22.63	-38.87	16.24	2.13	6.49	26.99	1	0	1	0	-0.76	7.71	6.95	906.9	84.06	-0.97	85.21	85	85.43	88.99	78.26	-2.78	170.21	1	-0.21	2	2	#NULL!	#NULL!	#NULL!	#NULL!
77	383	1karchr1990	1	-777	2016-06-08	1990-01-23	26	2	3	1	-22.57	-44.56	21.99	-18.39	-3.75	37.21	2	0	0	1	1.58	5.15	6.73	783.3	93.08	2.06	87.11	87.58	82.23	80.18	80.37	7.09	174.69	1	0.47	2	2	#NULL!	#NULL!	#NULL!	#NULL!
41	227	8fremar2000	1	-777	2020-09-03	2000-08-31	20	2	2	2	-22.54	-46.02	23.48	-2.78	1.36	26.68	2	0	0	1	2.18	3.78	5.96	766.45	89.89	0.31	90.16	88.29	88.56	84.15	84.2	8.64	178.45	2	-1.87	2	5	#NULL!	#NULL!	#NULL!	#NULL!
91	196	10feknic1989	1	-777	2018-02-14	1989-10-15	28	2	2	1	-22.5	-43.56	21.06	-5.86	17.07	45.42	0	1	0	0	-3.21	7.75	4.53	777.85	85.76	-2.07	86.66	87.8	79.75	89.7	82.13	-7.49	174.46	1	1.14	2	2	#NULL!	#NULL!	#NULL!	#NULL!
96	313	5hankon1990	1	-777	2018-10-09	1990-05-12	28	1	2	1	-22.35	-50.38	28.02	-6.69	10.77	39.82	0	1	0	0	-2.18	9.09	6.91	909.28	90.06	0.47	85.58	88.23	82.98	83.03	78.68	-5.31	173.81	1	2.65	3	3	#NULL!	#NULL!	#NULL!	#NULL!
196	259	11glaarm1959	1	-777	2016-11-06	1959-11-22	56	1	2	2	-22.34	-38.6	16.26	-2.59	14.67	39.6	1	0	1	0	0.97	5.49	6.46	872.07	88.97	0.4	88	87.43	94.51	84.57	81.54	4.42	175.43	1	-0.57	2	2	#NULL!	#NULL!	#NULL!	#NULL!
15	296	5güneil2003	1	-777	2019-11-04	2003-05-08	16	2	2	1	-22.32	-36.78	14.46	2.43	11.69	34.58	1	0	1	0	1.37	4.32	5.69	825.27	86.08	1.78	87.26	87.67	87.5	88.23	81.57	6.49	174.93	1	0.41	2	2	#NULL!	#NULL!	#NULL!	#NULL!
173	142	4derhas1971	1	-777	2018-11-27	1971-04-20	47	1	2	1	-22	-39.5	17.5	-10.02	-13.01	19.01	1	0	1	0	-0.27	7.24	6.97	903.1	93.85	-1.03	88.82	88.06	90.51	79.18	81.85	0.51	176.88	1	-0.76	2	2	#NULL!	#NULL!	#NULL!	#NULL!
108	169	6eddmik1986	1	-777	2017-05-08	1986-06-17	30	1	1	2	-21.95	-24.03	2.09	-1.01	9.71	32.67	0	1	0	0	-1.77	5.82	4.05	856.41	81.34	0.97	87.18	89.92	87.64	94.61	83.13	-5.1	177.1	2	2.74	3	6	#NULL!	#NULL!	#NULL!	#NULL!
58	454	3krekar1992	1	1	2016-12-21	1992-03-24	24	2	1	2	-21.7	-54.88	33.19	-2.17	-0.76	23.11	0	1	0	0	-4.29	10.62	6.33	800.57	94.42	1.24	85.38	90.91	86.43	79.25	79.05	-14.32	176.29	1	5.53	3	3	#NULL!	#NULL!	#NULL!	#NULL!
141	419	7klisar1980	1	-777	2018-10-23	1980-07-10	38	2	2	1	-21.68	-51.21	29.53	-5.34	6.64	33.66	2	0	0	1	1.7	4.59	6.29	753.6	86.27	1.49	88.05	87.83	89.42	87.43	81.75	7.3	175.88	1	-0.22	2	2	#NULL!	#NULL!	#NULL!	#NULL!
29	162	6domsin1998	1	-777	2018-01-23	1998-06-01	19	2	2	1	-21.56	-43.58	22.02	-13.07	3.43	38.06	0	1	0	0	-2.2	6.88	4.68	810.99	77.83	-2.75	85.86	85.31	79.19	97.5	81.18	-3.81	171.17	1	-0.55	2	2	#NULL!	#NULL!	#NULL!	#NULL!
55	59	11belpat1990	1	-777	2015-07-21	1990-11-03	24	1	2	1	-21.38	-31.01	9.63	-11.18	-7.06	25.5	0	1	0	0	-3.4	8.99	5.59	887.06	84.62	-0.8	86.83	89.43	85.94	89.8	81.24	-10.69	176.26	1	2.6	3	3	#NULL!	#NULL!	#NULL!	#NULL!
134	85	10bonviv1976	1	-777	2014-08-17	1976-10-27	37	2	1	1	-21.28	-42.49	21.21	-14.08	-32.16	3.21	0	1	0	0	-1.09	7.88	6.79	834.79	91.01	0.03	86.05	87.12	89.21	82.2	79.26	-1.63	173.17	1	1.07	2	2	#NULL!	#NULL!	#NULL!	#NULL!
81	434	7kohsar1992	1	-777	2018-12-11	1992-07-04	26	2	2	2	-21.19	-59.29	38.1	5.95	39.77	55.01	1	0	1	0	-0.22	6	5.78	760.92	91.06	4.36	86.62	91.2	76.26	83.17	80.84	-0.56	177.82	2	4.58	3	6	#NULL!	#NULL!	#NULL!	#NULL!
60	416	9klatob1991	1	-777	2016-01-12	1991-09-15	24	1	1	2	-21.05	-42.99	21.93	0.34	12.18	32.89	2	0	0	1	6.16	-0.49	5.67	852.89	85.69	1.03	89.67	84.54	93.91	88.65	84	24.54	174.21	1	-5.13	1	1	#NULL!	#NULL!	#NULL!	#NULL!
189	114	2cakayt1965	1	-777	2018-12-18	1965-02-01	53	1	1	1	-20.89	-46.74	25.85	-3.37	3.88	28.14	1	0	1	0	1.25	5.27	6.52	814.99	92.79	1.33	89.33	89.41	83.02	80.69	82.81	5.71	178.74	2	0.08	2	5	#NULL!	#NULL!	#NULL!	#NULL!
46	193	8fecmax1996	1	-777	2018-03-05	1996-08-15	21	1	1	2	-20.78	-42.55	21.77	-2.52	10.2	33.5	1	0	1	0	-1	7.53	6.53	858.55	87.48	0.29	89.81	91.1	88.51	86	83.29	-1.73	180.91	2	1.29	2	5	#NULL!	#NULL!	#NULL!	#NULL!
109	478	7kurmel1987	1	1	2017-10-03	1987-07-02	30	2	3	3	-20.77	-43.9	23.14	-11.23	7.83	39.83	0	1	0	0	-4.72	10.43	5.71	767.76	90.26	-0.34	88.05	93.11	83.52	84.03	82.34	-14.2	181.16	2	5.06	3	6	#NULL!	#NULL!	#NULL!	#NULL!
169	394	1kelden1972	1	-777	2018-10-29	1972-01-18	46	2	1	1	-20.74	-46.86	26.12	2.58	8.03	26.19	1	0	1	0	0.06	4.3	4.36	822.8	87.26	1.26	87.38	88.58	85.31	88.38	83.02	1.64	175.96	1	1.2	2	2	#NULL!	#NULL!	#NULL!	#NULL!
110	295	3günmar1986	1	-777	2017-08-29	1986-03-22	31	1	2	1	-20.66	-35.7	15.04	5.4	30.64	45.9	1	0	1	0	0.94	6.25	7.19	839.55	90.4	1.96	88.94	89.95	87.66	82.4	81.74	5.21	178.89	2	1.01	2	5	#NULL!	#NULL!	#NULL!	#NULL!
31	450	9kralis1997	1	-777	2017-03-14	1997-09-25	19	2	1	1	-20.64	-46.95	26.31	-3.44	7.91	31.98	0	1	0	0	-4.22	8.31	4.09	815.5	93.94	2	83.1	89.33	88.12	81.98	79.01	-14.75	172.43	1	6.23	3	3	#NULL!	#NULL!	#NULL!	#NULL!
183	136	2decsab1968	1	-777	2019-04-17	1968-02-14	51	2	2	1	-20.63	-55.19	34.56	-2.23	2.33	25.19	2	0	0	1	8.33	-2.33	6	724.35	93.36	5.93	88.64	86.23	86.05	80.64	82.63	27.92	174.87	1	-2.41	1	1	#NULL!	#NULL!	#NULL!	#NULL!
7	191	1facnad1998	1	-777	2012-09-02	1998-01-22	14	2	1	1	-20.47	-43.93	23.45	5.19	22.01	37.29	1	0	1	0	-0.71	7.41	6.7	832.08	89.78	4.07	84.26	89.03	81.76	83.52	77.55	-0.39	173.29	1	4.77	3	3	#NULL!	#NULL!	#NULL!	#NULL!
225	52	6baukla1949	1	-777	2018-10-18	1949-06-05	69	1	1	2	-20.39	-50.56	30.17	2.18	7.19	25.4	2	0	0	1	1.72	4.87	6.59	829.52	82	-0.44	89.24	87.08	88.02	91.4	82.65	6.75	176.32	1	-2.16	1	1	#NULL!	#NULL!	#NULL!	#NULL!
180	130	8dahudo1968	1	-777	2019-03-26	1968-08-30	50	1	2	1	-20.35	-38.32	17.97	-4.34	12.72	37.41	2	0	0	1	9.48	-4.72	4.76	902.91	84.86	1.98	85.43	77.93	89.18	90.38	80.67	37.67	163.36	1	-7.5	1	1	#NULL!	#NULL!	#NULL!	#NULL!
135	248	11geochr1978	1	-777	2016-02-24	1978-11-21	37	1	3	1	-20.22	-42.81	22.59	-10.3	1.13	31.65	1	0	1	0	-0.74	5.33	4.59	913.42	94.84	-2.69	90.49	88.54	89.67	80.58	85.9	0.66	179.03	2	-1.95	2	5	#NULL!	#NULL!	#NULL!	#NULL!
45	341	4henlau1996	1	-777	2017-06-22	1996-04-14	21	2	1	1	-19.92	-44.89	24.97	-10.12	-1.91	28.12	0	1	0	0	-6.07	11.08	5.01	810.16	85.77	-1.72	84.55	88.9	83.73	89.22	79.54	-18.68	173.45	1	4.35	3	3	#NULL!	#NULL!	#NULL!	#NULL!
136	483	1lacale1980	1	-777	2017-10-06	1980-01-12	37	1	2	2	-19.77	-43.25	23.48	9.37	30.77	41.17	1	0	1	0	0.74	5.11	5.85	821.5	90.29	1.55	91.24	92.05	88.85	83.86	85.39	4.67	183.29	3	0.81	2	8	#NULL!	#NULL!	#NULL!	#NULL!
4	319	8häneve2005	1	-777	2018-09-10	2005-08-09	13	2	2	2	-19.62	-45.97	26.35	-4.02	16.02	39.66	1	0	1	0	1.16	3.61	4.77	823.98	89.38	0.34	86.85	85.75	83.95	85.85	81.81	6.1	172.6	1	-1.1	2	2	#NULL!	#NULL!	#NULL!	#NULL!
44	484	3lamjen1998	1	-777	2019-10-22	1998-03-12	21	1	2	2	-19.57	-49.13	29.56	0.36	11.1	30.32	2	0	0	1	4.89	-1.82	6.71	895.12	79.79	0.57	86.74	82.42	90.47	93.49	80.02	21.29	169.16	1	-4.32	1	1	#NULL!	#NULL!	#NULL!	#NULL!
212	224	5forani1960	1	-777	2018-10-12	1960-05-15	58	2	3	2	-19.5	-48.15	28.64	2.48	-1.85	15.17	0	1	0	0	-2.63	9.94	7.32	794.94	96.3	-0.73	88.32	90.21	92.93	76.38	81	-8.18	178.53	2	1.89	2	5	#NULL!	#NULL!	#NULL!	#NULL!
137	77	1bodvan1980	1	-777	2018-01-30	1980-01-29	38	2	1	1	-19.34	-41.47	22.13	-4.06	13.13	36.54	0	1	0	0	-2.88	7.75	4.87	806.63	89.47	0.58	87.09	90.55	87.49	85.66	82.22	-7.94	177.64	2	3.46	3	6	#NULL!	#NULL!	#NULL!	#NULL!
62	8	11aicdan1989	1	-777	2015-10-14	1989-11-22	25	1	1	1	-19.15	-777	-777	-11.9	-14.52	16.53	0	1	0	0	-8	16.67	8.67	886.19	89.07	0.52	82.17	90.69	86.95	82.27	73.5	-27.94	172.86	1	8.52	3	3	#NULL!	#NULL!	#NULL!	#NULL!
151	279	5gräste1975	1	-777	2018-11-17	1975-05-27	43	1	1	1	-18.99	-777	-777	-10.23	8.57	37.79	1	0	1	0	-0.32	6.4	6.08	915.8	85.66	0	87.25	87.57	83.56	88.26	81.17	1.41	174.82	1	0.32	2	2	#NULL!	#NULL!	#NULL!	#NULL!
56	49	12baujan1993	1	-777	2018-06-19	1993-12-21	24	2	1	1	-18.76	-39.27	20.51	-12.8	-2.03	29.53	1	0	1	0	0.51	6.26	6.77	738.71	86.58	-4.9	89.39	83.98	87.47	86.65	82.62	4.75	173.37	1	-5.41	1	1	#NULL!	#NULL!	#NULL!	#NULL!
77	383	1karchr1990	1	-777	2016-06-08	1990-01-23	26	2	3	1	-18.68	-41.24	22.56	-18.9	-13.88	23.7	2	0	0	1	2.1	4.05	6.15	784.43	93.13	3	88.29	89.19	82.36	80.72	82.14	9.02	177.48	2	0.9	2	5	#NULL!	#NULL!	#NULL!	#NULL!
135	248	11geochr1978	1	-777	2016-02-24	1978-11-21	37	1	3	1	-18.45	-41.47	23.02	-11.62	1.99	32.06	2	0	0	1	3.41	-1.5	4.91	918.13	96.31	-0.51	88.71	84.79	89.07	78.78	83.8	17.14	173.5	1	-3.92	1	1	#NULL!	#NULL!	#NULL!	#NULL!
182	135	1deccar1965	1	-777	2016-10-24	1965-01-29	51	2	2	1	-18.4	-36.85	18.45	9.23	33.04	42.21	2	0	0	1	6.92	-0.32	7.24	716.64	91.88	3.08	89.79	85.95	85.05	80.88	82.55	23.11	175.74	1	-3.84	1	1	#NULL!	#NULL!	#NULL!	#NULL!
162	261	9gmesab1970	1	1	2015-02-19	1970-09-21	44	2	1	1	-18.37	-39.31	20.95	1.4	24.6	41.57	1	0	1	0	0.35	4.46	4.82	768.81	89.49	0.38	90.41	90.43	82.53	85.69	85.59	3.23	180.84	2	0.02	2	5	#NULL!	#NULL!	#NULL!	#NULL!
95	42	5balnad1989	1	1	2017-05-09	1989-05-09	28	2	2	1	-18.37	-58.11	39.74	-0.64	6.61	25.61	0	1	0	0	-2.06	7.52	5.46	759	90.19	0.23	88.31	90.6	88.64	84.35	82.85	-5.11	178.91	2	2.29	3	6	#NULL!	#NULL!	#NULL!	#NULL!
209	115	3caknez1960	1	-777	2018-03-27	1960-03-25	58	2	2	1	-18.32	-62.67	44.35	-12.04	0.54	30.9	2	0	0	1	2.18	4.72	6.91	739.6	101.42	-0.16	89.39	87.05	84.22	71.67	82.49	7.01	176.44	1	-2.34	1	1	#NULL!	#NULL!	#NULL!	#NULL!
182	135	1deccar1965	1	-777	2016-10-24	1965-01-29	51	2	2	1	-18.09	-30.7	12.61	5	28.25	41.34	2	0	0	1	6.29	-0.32	6.61	714.38	97.03	3.76	88.14	85.6	82.42	78.21	81.52	21.26	173.74	1	-2.54	1	1	#NULL!	#NULL!	#NULL!	#NULL!
157	242	12gankat1972	1	-777	2016-12-24	1972-12-03	44	2	1	2	-18.08	-43.65	25.57	-1.9	11.25	31.23	2	0	0	1	2.65	2.09	4.74	847.1	91.13	2.66	89.29	89.3	93.78	81.43	84.55	10.96	178.59	2	0.01	2	5	#NULL!	#NULL!	#NULL!	#NULL!
211	407	4kilott1958	1	-777	2017-04-06	1958-04-12	58	1	1	2	-17.84	-42.77	24.93	3.79	12.93	26.98	2	0	0	1	5.49	1.75	7.24	819.72	90.86	2.28	89.97	86.75	88.96	81.9	82.73	21.24	176.72	1	-3.22	1	1	#NULL!	#NULL!	#NULL!	#NULL!
80	16	6alierb1990	1	-777	2016-07-21	1990-06-25	26	1	3	1	-17.81	-41.45	23.64	-0.24	16.69	34.73	1	0	1	0	-0.17	5.51	5.34	842.97	91.7	0.08	87.37	87.62	90.05	82.96	82.02	0.34	174.99	1	0.25	2	2	#NULL!	#NULL!	#NULL!	#NULL!
120	380	12kargök1982	1	1	2016-03-30	1982-12-16	33	1	2	3	-17.78	-41.34	23.56	6.04	16.22	27.97	1	0	1	0	1.16	4.44	5.6	789.59	89.19	1.31	85.71	85.86	86.41	85.2	80.11	5.4	171.57	1	0.15	2	2	#NULL!	#NULL!	#NULL!	#NULL!
194	413	10kinsib1962	1	-777	2018-09-04	1962-10-05	55	2	1	1	-17.51	-47.3	29.79	4.66	55.33	68.18	2	0	0	1	3.66	-2.97	6.63	734.92	94.68	2.62	90.34	89.3	98.37	78.68	83.71	12.79	179.64	2	-1.04	2	5	#NULL!	#NULL!	#NULL!	#NULL!
101	76	1blipat1989	1	-777	2018-11-27	1989-01-23	29	1	1	1	-17.44	-44.22	26.78	-0.89	22.52	40.84	2	0	0	1	2.25	4.33	6.58	782.59	86.63	-2.53	89.67	84.89	80.73	86.79	83.09	10.04	174.56	1	-4.78	1	1	#NULL!	#NULL!	#NULL!	#NULL!
179	48	8baumic1968	1	-777	2019-07-23	1968-08-07	50	1	1	2	-17.37	-49.08	31.71	-5.36	10.37	33.1	0	1	0	0	-1.9	12.07	10.17	1017.81	91.5	-0.98	83.35	84.27	85.45	78.33	73.18	-6.15	167.62	1	0.92	2	2	#NULL!	#NULL!	#NULL!	#NULL!
151	279	5gräste1975	1	-777	2018-11-17	1975-05-27	43	1	1	1	-17.33	-777	-777	-7.83	6.93	32.09	2	0	0	1	2.28	3.89	6.17	910.45	88.34	-0.15	87.37	84.94	86.2	85.49	81.2	11.56	172.31	1	-2.43	1	1	#NULL!	#NULL!	#NULL!	#NULL!
173	142	4derhas1971	1	-777	2018-11-27	1971-04-20	47	1	2	1	-17.24	-43.46	26.21	-6.45	-8.36	15.33	1	0	1	0	-0.38	7.56	7.18	893.1	92.93	0.44	85.63	86.45	90.67	79.89	78.44	0	172.08	1	0.82	2	2	#NULL!	#NULL!	#NULL!	#NULL!
101	76	1blipat1989	1	-777	2018-11-27	1989-01-23	29	1	1	1	-16.88	-38.99	22.11	0.47	15.89	32.3	1	0	1	0	1.01	5.23	6.23	786.1	82.97	-0.75	86.4	84.64	86.37	90.79	80.16	6.44	171.04	1	-1.76	2	2	#NULL!	#NULL!	#NULL!	#NULL!
153	447	9krahaz1973	1	-777	2017-05-18	1973-09-25	43	2	1	1	-16.75	-41.46	24.71	-5.02	3.01	24.78	0	1	0	0	-1.74	8.15	6.41	776.68	96.63	1.34	86.89	89.97	85.39	76.96	80.48	-3.62	176.86	1	3.08	3	3	#NULL!	#NULL!	#NULL!	#NULL!
227	276	12göturs1947	1	-777	2020-08-19	1947-12-20	72	2	2	2	-16.55	-48.31	31.77	-5.18	20.22	41.95	0	1	0	0	-5.81	11.38	5.57	697.12	94.97	-0.76	88.98	94.02	83.66	79.46	83.41	-15.35	183	3	5.04	3	9	#NULL!	#NULL!	#NULL!	#NULL!
70	223	8forsar1988	1	-777	2014-06-02	1988-08-04	25	2	1	2	-16.27	-33.68	17.41	-1.72	7.2	25.2	0	1	0	0	-4.38	10.12	5.74	832.18	89.13	0.01	84.62	88.39	77.61	85.13	78.28	-13.72	173.01	1	3.77	3	3	#NULL!	#NULL!	#NULL!	#NULL!
55	59	11belpat1990	1	-777	2015-07-21	1990-11-03	24	1	2	1	-15.88	-33.41	17.53	-9.52	1.93	27.33	0	1	0	0	-2.84	8.25	5.42	887.08	88.94	0.52	87.16	90.52	91.04	85.65	81.74	-8.07	177.68	2	3.36	3	6	#NULL!	#NULL!	#NULL!	#NULL!
94	438	3kohtob1988	1	1	2017-01-19	1988-03-24	28	1	1	2	-15.81	-42.99	27.17	0.29	16.7	32.22	1	0	1	0	-0.75	6.97	6.22	859.52	90.67	0.28	89.1	90.13	87.6	83.11	82.88	-1.35	179.23	2	1.03	2	5	#NULL!	#NULL!	#NULL!	#NULL!
164	192	1falmic1974	1	-777	2019-01-07	1974-01-03	45	1	2	2	-15.75	-46.89	31.14	-3.59	18.33	37.67	1	0	1	0	1.15	6.69	7.83	848.26	95.69	0.73	88.73	88.31	82.51	76.48	80.89	6.21	177.04	2	-0.42	2	5	#NULL!	#NULL!	#NULL!	#NULL!
205	503	2lorwer1962	1	1	2019-05-22	1962-02-04	57	1	1	2	-15.55	-39.45	23.89	1.37	30.66	44.84	1	0	1	0	1.39	4.8	6.19	906.33	87.71	-2.05	91.18	87.74	84.48	86.09	84.99	7.08	178.92	2	-3.44	1	4	#NULL!	#NULL!	#NULL!	#NULL!
138	11	2aljam1980	1	-777	2018-09-13	1980-02-04	38	1	2	2	-15.29	-42.98	27.69	-2.73	25.27	43.29	2	0	0	1	3.18	4.39	7.58	797.82	90.04	0.07	90.76	87.51	80.35	82.39	83.18	11.2	178.27	2	-3.25	1	4	#NULL!	#NULL!	#NULL!	#NULL!
156	189	12erilei1973	1	-777	2018-01-21	1973-12-30	44	1	1	2	-15.21	-45.26	30.05	2.25	26.88	39.84	2	0	0	1	4.4	-1.56	5.97	923.54	94.06	1.27	89.56	86.42	86.36	79.98	83.59	19.79	175.98	1	-3.14	1	1	#NULL!	#NULL!	#NULL!	#NULL!
207	105	4brühei1960	1	-777	2018-03-01	1960-04-01	57	2	1	3	-15.13	-50.73	35.6	-3.41	15.81	34.36	0	1	0	0	-2.76	9.72	6.96	748	91.95	1.11	87.73	91.59	85.17	81.09	80.77	-7.58	179.32	2	3.86	3	6	#NULL!	#NULL!	#NULL!	#NULL!
123	131	3danran1983	1	-777	2017-09-19	1983-03-05	34	2	1	1	-15.12	-46.34	31.22	-4.14	8.3	27.56	2	0	0	1	1.52	4.16	5.68	738.83	92.51	1.07	90.57	90.12	87.26	81.81	84.89	6.34	180.69	2	-0.45	2	5	#NULL!	#NULL!	#NULL!	#NULL!
175	61	5bersus1967	1	1	2016-01-19	1967-05-15	48	2	3	1	-14.77	-43.36	28.59	-10.18	-13.22	11.73	0	1	0	0	-2.94	9.97	7.03	749.78	91.74	-2.96	88.03	88.01	86.26	81.23	81	-7.46	176.04	1	-0.02	2	2	#NULL!	#NULL!	#NULL!	#NULL!
228	133	8darbru1936	1	-777	2015-12-19	1936-08-09	79	1	2	1	-14.54	-40.41	35.87	-1.05	11.26	26.85	2	0	0	1	6.7	-0.92	7.62	792.91	90.68	3.17	87.48	83.95	92.23	81.7	79.86	23.72	171.43	1	-3.53	1	1	#NULL!	#NULL!	#NULL!	#NULL!
29	162	6domsin1998	1	-777	2018-01-23	1998-06-01	19	2	2	1	-14.44	-35.03	20.59	-7.33	21.18	42.94	0	1	0	0	-2.3	6.97	4.67	808.51	81.13	-1.1	85.75	86.96	77.27	94.2	81.09	-4.96	172.71	1	1.21	2	2	#NULL!	#NULL!	#NULL!	#NULL!
159	229	5frijör1967	1	-777	2012-02-03	1967-05-27	44	1	3	1	-14.18	-43.34	29.15	-2.63	15.87	32.68	2	0	0	1	4.09	2.4	6.49	840.33	97.44	-0.93	88.8	83.78	87.83	76.07	82.31	17.11	172.58	1	-5.02	1	1	#NULL!	#NULL!	#NULL!	#NULL!
106	494	7lehdom1985	1	1	2015-03-19	1985-07-15	29	1	2	2	-14.14	-777	-777	-0.13	25.58	39.86	1	0	1	0	1.46	4.72	6.18	878.93	86.74	1.87	87.14	87.55	82.78	87.08	80.96	6.95	174.69	1	0.41	2	2	#NULL!	#NULL!	#NULL!	#NULL!
206	378	5kanvol1961	1	-777	2018-12-13	1961-05-03	57	1	1	2	-14.04	-43.41	29.38	-1.09	21.07	36.2	2	0	0	1	2	5.96	7.96	846.3	94.92	1.54	89.93	89.47	85.94	77.12	81.97	7.96	179.4	2	-0.46	2	5	#NULL!	#NULL!	#NULL!	#NULL!
98	360	8jenreb1988	1	-777	2017-05-12	1988-08-12	28	2	1	3	-14	-42.99	28.99	4.2	6.69	16.49	1	0	1	0	0.69	3.64	4.34	755.04	91.91	5.58	84.8	89.69	83.95	83.75	80.46	1.6	174.49	1	4.89	3	3	#NULL!	#NULL!	#NULL!	#NULL!
157	242	12gankat1972	1	-777	2016-12-24	1972-12-03	44	2	1	2	-13.31	-38.72	25.41	1.4	33.85	45.77	1	0	1	0	0.03	4.03	4.05	846.32	90.92	1.98	86.96	88.91	87.95	85.02	82.91	1.11	175.87	1	1.95	2	2	#NULL!	#NULL!	#NULL!	#NULL!
70	223	8forsar1988	1	-777	2014-06-02	1988-08-04	25	2	1	2	-13.2	-34.37	21.17	-1.4	7.75	22.35	0	1	0	0	-2.79	7.95	5.16	828.26	93.4	-1.49	85.87	87.16	82.83	81.44	80.7	-8.01	173.03	1	1.29	2	2	#NULL!	#NULL!	#NULL!	#NULL!
30	431	8kocdan1999	1	1	2018-11-05	1999-08-09	19	1	1	2	-13.16	-42.96	29.8	-4.92	12.27	30.35	0	1	0	0	-1.02	6.81	5.78	849.13	86.91	0.01	87.89	88.92	83.92	87.31	82.1	-1.79	176.81	1	1.03	2	2	#NULL!	#NULL!	#NULL!	#NULL!
198	63	4berpet1961	1	-777	2018-03-23	1961-04-06	56	1	1	2	-13.04	-49.28	36.23	7.32	40.13	45.85	1	0	1	0	-0.87	6.58	5.71	830.26	87.15	-3.06	86.1	83.92	69.42	87.14	80.4	-0.58	170.02	1	-2.18	1	1	#NULL!	#NULL!	#NULL!	#NULL!
164	192	1falmic1974	1	-777	2019-01-07	1974-01-03	45	1	2	2	-13.02	-44.89	31.87	-1.8	28.07	42.89	2	0	0	1	2.67	4.5	7.17	837.26	96.68	3.66	88.73	89.72	83.84	76.15	81.56	10.86	178.45	2	0.99	2	5	#NULL!	#NULL!	#NULL!	#NULL!
131	6	6aflmeh1981	1	1	2018-01-05	1981-06-26	36	1	1	2	-12.94	-41.05	28.12	1.47	28.62	40.09	2	0	0	1	3.96	2.33	6.28	906.56	93.02	1.04	90.45	87.54	89.66	80.7	84.17	17.12	177.99	2	-2.91	1	4	#NULL!	#NULL!	#NULL!	#NULL!
89	202	7fiesab1988	1	1	2016-07-18	1988-07-21	27	2	2	1	-12.87	-39.95	26.73	-3.56	13.51	29.94	2	0	0	1	2.96	2.45	5.41	785.99	87.19	-0.75	86.76	83.05	83.52	87.4	81.35	11.31	169.81	1	-3.71	1	1	#NULL!	#NULL!	#NULL!	#NULL!
56	49	12baujan1993	1	-777	2018-06-19	1993-12-21	24	2	1	1	-12.67	-35.14	22.47	-17.47	-0.02	30.12	1	0	1	0	1.28	4.27	5.55	741.7	83.45	-4.75	90.27	84.24	86.6	91	84.72	7.43	174.51	1	-6.03	1	1	#NULL!	#NULL!	#NULL!	#NULL!
174	258	5gitedg1968	1	-777	2015-12-25	1968-05-10	47	1	2	2	-12.45	-39.96	27.5	1.93	23.77	34.3	2	0	0	1	1.85	3.77	5.62	862.43	92.33	0.57	88.79	87.51	82.9	82.05	83.17	8.48	176.3	1	-1.28	2	2	#NULL!	#NULL!	#NULL!	#NULL!
204	232	1frijoh1962	1	-777	2019-07-16	1962-01-29	57	1	1	2	-12.17	-43.75	31.58	4.12	29.19	37.24	0	1	0	0	-1.99	7.33	5.34	891.77	93.84	3.1	85.07	90.15	86.17	80.81	79.73	-7.05	175.22	1	5.08	3	3	#NULL!	#NULL!	#NULL!	#NULL!
175	61	5bersus1967	1	1	2016-01-19	1967-05-15	48	2	3	1	-12.16	-44.62	32.46	-11.64	-4.61	19.19	0	1	0	0	-2.99	10.22	7.23	758.76	92.98	-1.58	88.64	90.05	88.01	79.79	81.41	-7.08	178.69	2	1.41	2	5	#NULL!	#NULL!	#NULL!	#NULL!
53	226	2formas1993	1	-777	2016-12-17	1993-02-23	23	1	2	3	-11.88	-43.32	31.44	-4.54	17.32	33.73	0	1	0	0	-5.1	11.95	6.84	864.74	94.46	-0.75	87.53	91.89	78.94	78.69	80.69	-16.92	179.42	2	4.36	3	6	#NULL!	#NULL!	#NULL!	#NULL!
208	425	1knopir1961	1	-777	2019-03-26	1961-01-24	58	1	1	2	-11.47	-47.27	35.8	8.8	36.51	39.18	0	1	0	0	-1.2	8.87	7.68	793.98	98.88	3	85.91	90.1	87.03	73.44	78.23	-2.01	176.01	1	4.19	3	3	#NULL!	#NULL!	#NULL!	#NULL!
193	271	8gomral1966	1	-777	2020-08-16	1966-08-11	54	1	2	2	-11.32	-48.68	37.36	-0.75	20.99	33.06	1	0	1	0	-0.92	7.28	6.36	899.58	90.41	-0.46	85.74	86.21	81.99	83.23	79.38	-1.19	171.95	1	0.47	2	2	#NULL!	#NULL!	#NULL!	#NULL!
65	233	1frobia1990	1	-777	2015-01-17	1990-01-07	25	2	2	1	-11.09	-28.66	17.57	-16.23	-5.43	21.89	1	0	1	0	1.31	5.23	6.55	738.93	84.89	0.92	86.88	86.49	85.71	88.57	80.34	5.87	173.37	1	-0.39	2	2	#NULL!	#NULL!	#NULL!	#NULL!
221	424	8kneeli1952	1	-777	2017-02-23	1952-08-19	64	2	1	2	-10.56	-45.66	35.09	-4.48	18.03	33.07	0	1	0	0	-1.04	8.03	6.99	770.97	86.55	0.57	87.59	89.21	84.97	86.46	80.6	-2.78	176.8	1	1.62	2	2	#NULL!	#NULL!	#NULL!	#NULL!
153	447	9krahaz1973	1	-777	2017-05-18	1973-09-25	43	2	1	1	-10.32	-33.38	23.06	-2.69	24.22	37.22	0	1	0	0	-4.05	9.44	5.39	783.36	85.36	1.85	84.44	90.34	79.36	88.65	79.04	-12.31	174.78	1	5.9	3	3	#NULL!	#NULL!	#NULL!	#NULL!
184	467	2kühjen1968	1	-777	2019-08-29	1968-02-11	51	1	1	3	-9.78	-40.52	30.75	4.26	20.3	25.82	2	0	0	1	3.89	1.68	5.57	848.6	82.69	0.01	88.06	84.16	92.01	91.74	82.49	15.98	172.22	1	-3.9	1	1	#NULL!	#NULL!	#NULL!	#NULL!
80	16	6alierb1990	1	-777	2016-07-21	1990-06-25	26	1	3	1	-9.23	-39.85	30.62	1	27.66	35.89	2	0	0	1	3.08	1.53	4.61	846.91	90	3.06	87.23	87.21	91.29	85.39	82.62	12.47	174.44	1	-0.02	2	2	#NULL!	#NULL!	#NULL!	#NULL!
57	247	12gennic1990	1	-777	2015-11-23	1990-12-09	24	1	2	2	-8.93	-21.83	12.9	-0.37	27.55	36.85	1	0	1	0	0.89	6.05	6.94	828.44	91.92	1.73	87.07	87.91	79.31	81.13	80.13	4.45	174.98	1	0.84	2	2	#NULL!	#NULL!	#NULL!	#NULL!
18	228	11frecor2001	1	-777	2019-02-13	2001-11-19	17	2	1	2	-8.89	-52.21	43.32	-0.39	27.19	36.47	0	1	0	0	-3.95	8.77	4.82	806.83	95.17	3.43	83.68	91.06	81.31	80.01	78.85	-13.34	174.74	1	7.38	3	3	#NULL!	#NULL!	#NULL!	#NULL!
27	45	2banjan1998	1	-777	2017-08-17	1998-02-20	19	1	2	1	-8.04	-43.52	35.48	-10	16.46	34.5	0	1	0	0	-1.24	7.02	5.78	868.06	83.72	-0.84	84.03	84.44	92.87	90.51	78.26	-1.98	168.47	1	0.41	2	2	#NULL!	#NULL!	#NULL!	#NULL!
9	201	9fespau2001	1	-777	2016-03-31	2001-09-19	14	1	2	2	-7.36	-39.08	31.72	-6.76	14.02	28.15	2	0	0	1	4.61	-0.49	4.11	879.55	80.64	1.55	88.62	85.57	83.34	92.25	84.51	17.99	174.19	1	-3.05	1	1	#NULL!	#NULL!	#NULL!	#NULL!
57	247	12gennic1990	1	-777	2015-11-23	1990-12-09	24	1	2	2	-7.11	-20.9	13.79	2.37	35.79	40.52	2	0	0	1	1.72	5.16	6.88	832.41	95.5	1.3	88.23	87.81	78.89	77.62	81.35	7.29	176.04	1	-0.42	2	2	#NULL!	#NULL!	#NULL!	#NULL!
65	233	1frobia1990	1	-777	2015-01-17	1990-01-07	25	2	2	1	-6.06	-22.09	16.03	-18.89	0.97	25.92	0	1	0	0	-1.46	8.16	6.7	741.59	82.5	1.1	84.45	87	85.34	90.8	77.75	-3.3	171.45	1	2.55	3	3	#NULL!	#NULL!	#NULL!	#NULL!
27	45	2banjan1998	1	-777	2017-08-17	1998-02-20	19	1	2	1	-5.52	-43.07	37.54	-15.67	14.05	35.24	0	1	0	0	-6.72	12.27	5.54	856.64	85.13	-2.41	81.26	85.57	90.03	89.33	75.71	-22.56	166.83	1	4.31	3	3	#NULL!	#NULL!	#NULL!	#NULL!
64	54	1baumar1991	1	-777	2016-08-31	1991-01-18	25	1	2	3	-4.43	-36.77	32.34	5.06	23.81	23.18	0	1	0	0	-1.2	6.77	5.57	819.42	90.44	2.8	82.72	86.72	84.24	83.99	77.15	-2.37	169.44	1	4	3	3	#NULL!	#NULL!	#NULL!	#NULL!
97	288	6grimai1983	1	1	2012-04-12	1983-06-20	28	1	2	1	-3.63	-47.7	44.07	-9.29	-59.29	19.02	0	1	0	0	-5.84	12.5	6.66	850.12	86.04	-1.3	85.45	89.99	78.24	87.3	78.79	-19.18	175.44	1	4.54	3	3	#NULL!	#NULL!	#NULL!	#NULL!
59	186	4ennnil1996	1	-777	2020-05-26	1996-04-10	24	1	2	1	-3.6	-48.52	52.13	1.52	39.8	34.68	0	1	0	0	-4.05	9.21	5.15	813.3	81.28	-0.25	83.43	87.23	86.96	93.57	78.27	-10.78	170.66	1	3.8	3	3	#NULL!	#NULL!	#NULL!	#NULL!
87	287	6grimai1983	1	1	2011-04-06	1983-06-20	27	1	2	1	-3.07	-41.04	37.97	-4.63	20	27.7	0	1	0	0	-8.25	15.51	7.25	853.76	85.27	-2	83.75	90	84.81	87.47	76.49	-28.4	173.75	1	6.25	3	3	#NULL!	#NULL!	#NULL!	#NULL!
64	54	1baumar1991	1	-777	2016-08-31	1991-01-18	25	1	2	3	-0.01	-37.68	37.67	-1.12	26.69	27.81	0	1	0	0	-1.93	7.45	5.51	819.82	89.89	1.01	84.99	87.93	88.91	84.59	79.47	-5.38	172.92	1	2.94	3	3	#NULL!	#NULL!	#NULL!	#NULL!
59	186	4ennnil1996	1	-777	2020-05-26	1996-04-10	24	1	2	1	3.56	-47.85	51.41	2.96	39.31	32.79	0	1	0	0	-2.3	6.97	4.67	820.85	83.38	-1.83	85.86	86.34	85.2	91.95	81.19	-4.99	172.2	1	0.48	2	2	#NULL!	#NULL!	#NULL!	#NULL!
